# Supplementary material for: CRISPR spacers acquired from plasmids primarily target backbone genes, making them valuable for predicting potential hosts and host range
Source: Microbiol Spectr. 2024 Nov 7;12(12):e00104-24. doi: 10.1128/spectrum.00104-24 (PMC11619364; doi:10.1128/spectrum.00104-24)
Supplement: Table S1 — List of matched plasmids, their hosts, their level of concordance, predicted host range and MOB +/- classification. [file spectrum.00104-24-s0002.xlsx]

## Sheet: Supplementary Table 1
Supplementary Table S1: List of matched plasmids, their hosts, their level of concordance, predicted host range and MOB +/- classification.
Plasmid ID	All predicted hosts	Total number of predicted hosts	Lowest taxonomic lavel of the best macth between predicted host and reported host	Predicted host range grade	MOB
AB605179.1	Klebsiella grimontii;Klebsiella michiganensis;Escherichia sp.;Salmonella enterica	4	Genus	2	MOB+
ADWM02000138.1	Neisseria polysaccharea;Neisseria lactamica;Neisseria meningitidis	3	Species	1	MOB-
AJ639924.1	Comamonas kerstersii;Brevibacillus agri;Xanthomonas translucens;Acidovorax avenae	4	Superkingdom	6	MOB+
AJ863570.1	Comamonas kerstersii;Brevibacillus agri;Xanthomonas translucens;Acidovorax avenae	4	Superkingdom	6	MOB+
AM261282.1	Xanthomonas vasicola	1	Superkingdom	1	MOB+
AP011958.1	Klebsiella grimontii;Klebsiella michiganensis;Salmonella enterica	3	Genus	2	MOB+
AP014566.1	Klebsiella grimontii;Klebsiella michiganensis;Escherichia sp.;Salmonella enterica	4	Genus	2	MOB+
AP017921.1	Thermus parvatiensis	1	Genus	1	MOB-
AP017974.1	Limosilactobacillus gastricus;Loigolactobacillus backii	2	Genus	2	MOB-
AP017992.1	Planktothrix rubescens	1	Genus	1	MOB-
AP018700.1	Latilactobacillus sakei	1	Genus	1	MOB+
AP018701.1	Latilactobacillus sakei	1	Genus	1	MOB-
AP018702.1	Latilactobacillus curvatus	1	Species	1	MOB+
AP018703.1	Streptococcus thermophilus;Lactiplantibacillus plantarum;Loigolactobacillus backii	3	Family	3	MOB-
AP018704.1	Pediococcus inopinatus;Lactiplantibacillus plantarum	2	Family	2	MOB-
AP019683.1	Xanthomonas translucens;Xanthomonas oryzae;Xanthomonas campestris;Xanthomonas axonopodis	4	Genus	1	MOB+
AP019704.1	Escherichia coli;Escherichia sp.;Escherichia marmotae;Escherichia albertii;Shigella boydii	5	Species	2	MOB+
AP019705.1	Escherichia coli;Escherichia marmotae;Escherichia albertii	3	Species	1	MOB+
AP019707.1	Escherichia coli;Escherichia sp.;Escherichia marmotae;Escherichia albertii;Shigella boydii	5	Species	2	MOB+
AP019786.1	Neisseria lactamica;Mesomycoplasma dispar;Klebsiella pneumoniae	3	Class	6	MOB-
AP019816.1	Lacticaseibacillus paracasei;Levilactobacillus brevis	2	Family	2	MOB-
AP021970.1	Klebsiella pneumoniae;Escherichia coli;Klebsiella quasipneumoniae;Klebsiella variicola;Klebsiella aerogenes;Raoultella ornithinolytica;Klebsiella oxytoca;Klebsiella michiganensis	8	Species	2	MOB+
AP021971.1	Klebsiella grimontii;Klebsiella michiganensis;Klebsiella pneumoniae	3	Family	1	MOB-
AP022086.1	Klebsiella pneumoniae;Escherichia coli;Klebsiella quasipneumoniae;Klebsiella variicola;Klebsiella aerogenes;Raoultella ornithinolytica;Klebsiella oxytoca;Raoultella sp.	8	Species	2	MOB+
AP022158.1	Klebsiella pneumoniae;Escherichia coli;Klebsiella quasipneumoniae;Klebsiella variicola;Klebsiella aerogenes;Raoultella ornithinolytica;Klebsiella oxytoca;Klebsiella michiganensis	8	Species	2	MOB+
AP022381.1	Shewanella algae	1	Class	1	MOB+
AP022385.1	Shewanella algae	1	Class	1	MOB+
AP022439.1	Klebsiella quasipneumoniae;Klebsiella variicola;Raoultella ornithinolytica;Escherichia coli;Klebsiella oxytoca;Klebsiella pneumoniae;Klebsiella grimontii;Klebsiella michiganensis;Raoultella terrigena	9	Genus	2	MOB+
AP022442.1	Dickeya oryzae;Klebsiella pneumoniae	2	Family	3	MOB-
AP022443.1	Klebsiella pneumoniae	1	Family	1	MOB-
AP022554.1	Klebsiella pneumoniae;Klebsiella variicola;Klebsiella quasipneumoniae;Klebsiella michiganensis;Escherichia coli	5	Species	2	MOB-
AP022555.1	Klebsiella quasipneumoniae;Klebsiella variicola;Raoultella ornithinolytica;Klebsiella michiganensis;Klebsiella pneumoniae	5	Species	2	MOB+
AP022556.1	Jejubacter calystegiae	1	Family	1	MOB+
AP023295.1	Escherichia coli;Escherichia sp.;Escherichia marmotae;Escherichia albertii	4	Family	1	MOB+
AP023296.1	Dickeya oryzae	1	Order	1	MOB-
AP023301.1	Enterobacter kobei;Enterobacter sp.;Escherichia sp.;Escherichia marmotae;Escherichia albertii;Escherichia coli	6	Family	2	MOB+
AP023307.1	Enterobacter kobei;Enterobacter sp.;Escherichia sp.;Escherichia marmotae;Escherichia albertii;Escherichia coli	6	Family	2	MOB+
AP023310.1	Actinobacillus sp.	1	Class	1	MOB+
AP023312.1	Escherichia coli;Escherichia fergusonii	2	Family	1	MOB+
AP023314.1	Enterobacter kobei;Enterobacter sp.;Escherichia sp.;Escherichia marmotae;Escherichia albertii;Escherichia coli	6	Family	2	MOB+
AP023409.1	Streptomyces sp.	1	Phylum	1	MOB-
AP024113.1	Enterobacter kobei;Enterobacter sp.;Escherichia coli;Escherichia sp.;Escherichia marmotae;Escherichia albertii	6	Species	2	MOB+
AP024115.1	Escherichia coli;Escherichia marmotae;Escherichia albertii	3	Species	1	MOB+
AP024116.1	Escherichia coli;Escherichia sp.;Escherichia marmotae;Escherichia albertii	4	Species	1	MOB+
AP024117.1	Escherichia fergusonii;Escherichia coli;Escherichia sp.;Escherichia albertii	4	Species	1	MOB+
AP024118.1	Dickeya oryzae	1	Order	1	MOB-
AP024120.1	Dickeya oryzae	1	Order	1	MOB-
AP024124.1	Escherichia coli;Escherichia sp.;Escherichia marmotae;Escherichia albertii;Salmonella enterica	5	Species	2	MOB+
AP024125.1	Actinobacillus sp.	1	Class	1	MOB-
AP024127.1	Escherichia coli;Escherichia sp.;Escherichia marmotae;Escherichia albertii;Salmonella enterica	5	Species	2	MOB+
AP024128.1	Escherichia albertii;Escherichia coli	2	Genus	1	MOB+
AP024129.1	Dickeya oryzae	1	Order	1	MOB-
AP024132.2	Escherichia coli;Escherichia sp.;Escherichia marmotae;Escherichia albertii	4	Species	1	MOB+
AP024133.2	Escherichia albertii;Escherichia coli	2	Species	1	MOB-
AP024319.1	Staphylococcus warneri	1	Genus	1	MOB-
AP024472.1	Escherichia coli;Escherichia sp.;Escherichia marmotae;Shigella boydii	4	Species	2	MOB-
AP024474.1	Escherichia fergusonii;Escherichia coli;Escherichia sp.;Escherichia albertii;Escherichia marmotae	5	Species	1	MOB-
AP024476.1	Escherichia fergusonii;Escherichia coli;Escherichia sp.;Escherichia albertii;Escherichia marmotae	5	Species	1	MOB-
AP024477.1	Escherichia coli;Escherichia marmotae;Escherichia albertii	3	Species	1	MOB+
AP024479.1	Escherichia coli;Escherichia sp.;Escherichia marmotae;Shigella boydii	4	Species	2	MOB-
AP024496.1	Klebsiella pneumoniae;Klebsiella michiganensis;Raoultella terrigena	3	Family	2	MOB+
AP024497.1	Klebsiella variicola	1	Family	1	MOB-
AP024505.1	Bacillus cereus;Bacillus sp.;Bacillus thuringiensis	3	Species	1	MOB-
AP024519.1	Enterobacter kobei;Enterobacter sp.;Escherichia coli;Escherichia sp.;Escherichia marmotae;Escherichia albertii	6	Species	2	MOB+
AP024520.1	Escherichia albertii;Escherichia coli	2	Species	1	MOB-
AP024522.1	Escherichia albertii;Escherichia coli	2	Species	1	MOB-
AP024566.1	Microcystis aeruginosa	1	Genus	1	MOB-
AP024751.1	Klebsiella grimontii;Klebsiella michiganensis;Klebsiella pneumoniae	3	Species	2	MOB+
AP024754.1	Klebsiella grimontii;Klebsiella michiganensis;Klebsiella pneumoniae;Cronobacter sakazakii	4	Species	2	MOB+
AP024757.1	Klebsiella grimontii;Klebsiella michiganensis;Klebsiella pneumoniae;Cronobacter sakazakii	4	Species	2	MOB+
AP024758.1	Serratia marcescens	1	Order	1	MOB-
AP024761.1	Klebsiella grimontii;Klebsiella michiganensis;Klebsiella pneumoniae	3	Species	2	MOB+
AP024767.1	Klebsiella grimontii;Klebsiella michiganensis;Klebsiella pneumoniae;Cronobacter sakazakii	4	Species	2	MOB+
AP024770.1	Klebsiella grimontii;Klebsiella michiganensis;Klebsiella pneumoniae;Cronobacter sakazakii	4	Species	2	MOB+
AP024773.1	Klebsiella grimontii;Klebsiella michiganensis;Klebsiella pneumoniae;Cronobacter sakazakii	4	Species	2	MOB+
AP024776.1	Klebsiella grimontii;Klebsiella michiganensis;Klebsiella pneumoniae	3	Species	2	MOB+
AP024779.1	Klebsiella grimontii;Klebsiella michiganensis;Klebsiella pneumoniae	3	Species	2	MOB+
AP024782.1	Klebsiella grimontii;Klebsiella michiganensis;Klebsiella pneumoniae;Cronobacter sakazakii	4	Species	2	MOB+
AP024785.1	Raoultella ornithinolytica;Raoultella sp.;Klebsiella pneumoniae;Klebsiella oxytoca	4	Species	2	MOB+
AP024786.1	Klebsiella grimontii;Klebsiella michiganensis	2	Genus	2	MOB+
AP024789.1	Raoultella ornithinolytica;Raoultella sp.;Klebsiella pneumoniae;Klebsiella oxytoca	4	Species	2	MOB+
AP024790.1	Klebsiella grimontii;Klebsiella michiganensis;Klebsiella pneumoniae;Cronobacter sakazakii	4	Species	2	MOB+
AP024793.1	Klebsiella grimontii;Klebsiella michiganensis;Klebsiella pneumoniae;Cronobacter sakazakii	4	Species	2	MOB+
AP024796.1	Klebsiella grimontii;Klebsiella michiganensis;Klebsiella pneumoniae;Cronobacter sakazakii	4	Species	2	MOB+
AP024803.1	Acinetobacter baumannii	1	Species	1	MOB-
AP024827.1	Verminephrobacter eiseniae	1	Family	1	MOB+
AP024832.1	Enterococcus durans	1	Genus	1	MOB-
AP024838.1	Levilactobacillus brevis;Streptococcus pyogenes;Enterococcus durans	3	Genus	3	MOB-
AP024844.1	Shewanella algae	1	Class	1	MOB+
AP024927.1	Thermus thermophilus	1	Genus	1	MOB-
AP024928.1	Thermus parvatiensis;Thermus thermophilus	2	Species	1	MOB-
AP024930.1	Thermus thermophilus	1	Species	1	MOB-
AP024931.1	Thermus thermophilus	1	Species	1	MOB-
AP024934.1	Thermus thermophilus	1	Species	1	MOB-
AP024935.1	Thermus thermophilus	1	Species	1	MOB-
AP024942.1	Comamonas kerstersii;Brevibacillus agri;Xanthomonas translucens;Acidovorax avenae	4	Class	6	MOB+
AP024949.1	Comamonas kerstersii;Brevibacillus agri;Xanthomonas translucens;Acidovorax avenae	4	Class	6	MOB+
AP024985.1	Thermus thermophilus	1	Species	1	MOB-
CP000039.1	Escherichia marmotae;Escherichia albertii;Escherichia coli;Shigella boydii	4	Genus	2	MOB+
CP000642.1	Dickeya oryzae	1	Order	1	MOB-
CP000662.1	Neisseria lactamica;Mesomycoplasma dispar;Klebsiella pneumoniae	3	Phylum	6	MOB-
CP000663.1	Neisseria lactamica;Mesomycoplasma dispar;Klebsiella pneumoniae	3	Phylum	6	MOB-
CP000756.1	Vibrio gazogenes;Vibrio cincinnatiensis	2	Genus	1	MOB-
CP001384.1	Escherichia coli;Escherichia albertii;Shigella boydii	3	Genus	2	MOB-
CP001387.1	Dickeya oryzae	1	Order	1	MOB+
CP001388.1	Dickeya oryzae	1	Order	1	MOB-
CP001591.1	Salmonella enterica	1	Order	1	MOB-
CP001592.1	Dickeya oryzae	1	Order	1	MOB-
CP002035.1	Lacticaseibacillus paracasei	1	Family	1	MOB+
CP002036.1	Levilactobacillus brevis	1	Family	1	MOB+
CP002037.1	Ligilactobacillus salivarius	1	Genus	1	MOB-
CP002145.1	Staphylococcus epidermidis;Staphylococcus schleiferi	2	Genus	1	MOB+
CP002147.1	Staphylococcus warneri	1	Genus	1	MOB-
CP002151.1	Pseudomonas aeruginosa	1	Superkingdom	1	MOB+
CP002152.1	Pseudomonas aeruginosa	1	Superkingdom	1	MOB+
CP002153.1	Pseudomonas aeruginosa	1	Superkingdom	1	MOB+
CP002441.1	Neisseria sp.	1	Genus	1	MOB+
CP002494.1	Enterococcus faecalis	1	Species	1	MOB+
CP003352.1	Enterococcus durans	1	Genus	1	MOB+
CP004058.1	Klebsiella grimontii;Klebsiella michiganensis;Escherichia fergusonii;Escherichia coli;Escherichia marmotae;Escherichia albertii;Salmonella enterica	7	Genus	2	MOB+
CP005999.1	Escherichia coli;Escherichia marmotae;Escherichia albertii	3	Species	1	MOB+
CP006000.1	Enterobacter kobei;Enterobacter sp.;Escherichia sp.;Escherichia albertii;Escherichia coli	5	Species	2	MOB-
CP006001.1	Escherichia sp.;Escherichia marmotae;Escherichia albertii;Escherichia coli	4	Species	1	MOB+
CP006002.1	Escherichia sp.;Escherichia albertii;Shigella boydii	3	Genus	2	MOB+
CP006621.1	Loigolactobacillus coryniformis;Enterococcus durans	2	Genus	3	MOB-
CP006622.1	Enterococcus durans	1	Genus	1	MOB+
CP006623.1	Levilactobacillus brevis	1	Order	1	MOB-
CP006657.1	Klebsiella pneumoniae;Klebsiella quasipneumoniae;Escherichia coli;Klebsiella oxytoca;Klebsiella variicola;Klebsiella grimontii;Klebsiella michiganensis	7	Species	2	MOB-
CP006737.1	Escherichia albertii;Escherichia coli;Shigella boydii	3	Genus	2	MOB-
CP007038.1	Escherichia coli;Escherichia albertii;Shigella boydii	3	Genus	2	MOB-
CP007043.1	Streptococcus thermophilus	1	Family	1	MOB-
CP007150.1	Escherichia coli;Escherichia sp.;Escherichia marmotae;Escherichia albertii	4	Species	1	MOB+
CP007157.1	Corynebacterium falsenii	1	Phylum	1	MOB-
CP008701.1	Klebsiella pneumoniae;Escherichia coli;Klebsiella quasipneumoniae;Klebsiella variicola;Klebsiella aerogenes;Raoultella ornithinolytica;Klebsiella oxytoca;Raoultella sp.;Klebsiella grimontii;Klebsiella michiganensis;Mesomycoplasma dispar	11	Species	6	MOB+
CP008824.1	Shewanella algae;Klebsiella grimontii	2	Family	4	MOB+
CP008825.1	Klebsiella grimontii	1	Family	1	MOB+
CP008826.1	Mixta theicola	1	Order	1	MOB+
CP009851.1	Escherichia coli	1	Family	2	MOB+
CP009852.1	Salmonella enterica;Jejubacter calystegiae;Serratia rubidaea	3	Family	3	MOB+
CP009853.1	Cronobacter sakazakii;Klebsiella grimontii	2	Family	2	MOB+
CP009856.1	Klebsiella grimontii;Klebsiella michiganensis;Klebsiella pneumoniae	3	Family	1	MOB-
CP009857.1	Salmonella enterica;Jejubacter calystegiae;Serratia rubidaea	3	Family	3	MOB+
CP009867.1	Cronobacter sakazakii;Klebsiella grimontii	2	Order	2	MOB+
CP009868.1	Shewanella algae	1	Class	1	MOB+
CP009869.1	Escherichia coli	1	Order	1	MOB+
CP010574.1	Klebsiella pneumoniae;Klebsiella quasipneumoniae;Escherichia coli;Klebsiella oxytoca;Klebsiella variicola;Klebsiella michiganensis	6	Species	2	MOB-
CP010575.1	Klebsiella grimontii;Klebsiella michiganensis;Klebsiella pneumoniae	3	Species	1	MOB-
CP010831.1	Escherichia coli;Escherichia sp.;Escherichia marmotae;Escherichia albertii	4	Family	1	MOB+
CP011075.1	Neisseria lactamica;Mesomycoplasma dispar;Klebsiella pneumoniae	3	Superkingdom	6	MOB-
CP011314.1	Klebsiella pneumoniae;Escherichia coli;Klebsiella quasipneumoniae;Klebsiella variicola;Klebsiella aerogenes;Raoultella ornithinolytica;Klebsiella oxytoca;Raoultella sp.;Klebsiella grimontii	9	Species	2	MOB+
CP011315.1	Erwinia amylovora;Klebsiella pneumoniae	2	Species	3	MOB-
CP011833.1	Geobacillus stearothermophilus;Geobacillus thermocatenulatus;Geobacillus sp.;Geobacillus thermoleovorans;Geobacillus subterraneus	5	Genus	1	MOB-
CP011990.1	Klebsiella pneumoniae;Klebsiella quasipneumoniae;Escherichia coli;Klebsiella oxytoca;Klebsiella variicola;Klebsiella grimontii;Klebsiella michiganensis	7	Species	2	MOB+
CP011991.1	Klebsiella pneumoniae;Escherichia coli;Klebsiella quasipneumoniae;Klebsiella variicola;Klebsiella aerogenes;Raoultella ornithinolytica;Klebsiella oxytoca;Aeromonas caviae;Klebsiella michiganensis;Raoultella terrigena	10	Species	4	MOB+
CP011998.1	Klebsiella pneumoniae;Lactobacillus acidophilus	2	Phylum	6	MOB-
CP012113.1	Escherichia coli;Escherichia sp.;Escherichia marmotae;Escherichia albertii	4	Species	1	MOB-
CP012114.1	Escherichia albertii;Escherichia coli;Escherichia fergusonii	3	Species	1	MOB-
CP012138.1	Escherichia coli;Escherichia albertii;Shigella boydii	3	Genus	2	MOB-
CP012139.1	Escherichia coli;Escherichia sp.;Escherichia marmotae;Escherichia albertii	4	Family	1	MOB+
CP012141.1	Klebsiella pneumoniae	1	Family	1	MOB+
CP012142.1	Escherichia coli;Escherichia albertii;Shigella boydii	3	Genus	2	MOB-
CP012143.1	Cronobacter sakazakii	1	Family	1	MOB+
CP012367.1	Enterococcus durans	1	Species	1	MOB-
CP012385.1	Enterococcus durans	1	Species	1	MOB-
CP012489.1	Erwinia amylovora	1	Order	1	MOB-
CP012494.1	Escherichia fergusonii;Escherichia coli;Escherichia albertii	3	Species	1	MOB-
CP012495.1	Escherichia fergusonii;Escherichia coli;Escherichia marmotae	3	Species	1	MOB-
CP012496.1	Escherichia marmotae	1	Genus	1	MOB-
CP012733.1	Salmonella enterica	1	Family	1	MOB-
CP012734.1	Escherichia coli;Escherichia marmotae;Mannheimia granulomatis	3	Family	4	MOB+
CP012859.1	Mesomycoplasma dispar;Klebsiella pneumoniae	2	Superkingdom	6	MOB-
CP012891.1	Latilactobacillus curvatus;Lactobacillus helveticus	2	Genus	2	MOB-
CP013001.1	Bacillus thuringiensis	1	Species	1	MOB-
CP013071.1	Neisseria lactamica;Klebsiella pneumoniae	2	Phylum	5	MOB+
CP013721.1	Klebsiella grimontii;Klebsiella michiganensis;Salmonella enterica	3	Genus	2	MOB+
CP013736.1	Campylobacter coli	1	Species	1	MOB+
CP013836.1	Enterobacter kobei;Enterobacter sp.;Escherichia sp.;Escherichia marmotae;Escherichia albertii;Escherichia coli;Shigella boydii	7	Species	2	MOB-
CP014096.2	Escherichia marmotae;Escherichia albertii;Escherichia coli	3	Family	1	MOB+
CP014198.2	Dickeya oryzae	1	Order	1	MOB-
CP014199.1	Escherichia coli;Escherichia marmotae;Escherichia albertii	3	Species	1	MOB-
CP014200.1	Escherichia coli;Escherichia albertii	2	Species	1	MOB-
CP014295.1	Shewanella algae	1	Class	1	MOB+
CP014296.1	Klebsiella pneumoniae;Klebsiella quasipneumoniae;Klebsiella michiganensis	3	Species	1	MOB-
CP014298.1	Salmonella enterica;Jejubacter calystegiae;Serratia rubidaea	3	Family	3	MOB+
CP014299.1	Klebsiella grimontii;Klebsiella michiganensis;Klebsiella pneumoniae	3	Species	1	MOB-
CP014300.1	Erwinia amylovora	1	Order	1	MOB-
CP014336.1	Geobacillus stearothermophilus;Geobacillus thermocatenulatus;Geobacillus sp.;Geobacillus thermoleovorans;Geobacillus subterraneus	5	Species	1	MOB-
CP014450.1	Loigolactobacillus coryniformis;Enterococcus durans	2	Genus	3	MOB-
CP014452.1	Levilactobacillus brevis	1	Order	1	MOB-
CP014493.1	Escherichia coli;Escherichia sp.;Escherichia marmotae;Escherichia albertii	4	Species	1	MOB-
CP014494.1	Escherichia coli;Escherichia albertii	2	Species	1	MOB-
CP014577.1	Klebsiella grimontii;Klebsiella michiganensis;Salmonella enterica	3	Genus	2	MOB+
CP014753.1	Escherichia coli;Escherichia sp.;Escherichia marmotae;Escherichia albertii;Dickeya sp.	5	Species	3	MOB+
CP014789.1	Neisseria lactamica;Mesomycoplasma dispar	2	Superkingdom	6	MOB-
CP015514.1	Vibrio qinghaiensis;Vibrio cholerae	2	Genus	1	MOB-
CP015599.1	Klebsiella grimontii;Klebsiella michiganensis;Salmonella enterica	3	Genus	2	MOB-
CP016074.1	Staphylococcus epidermidis;Staphylococcus warneri;Staphylococcus pseudintermedius	3	Species	1	MOB-
CP016075.1	Staphylococcus epidermidis;Staphylococcus warneri;Staphylococcus pseudintermedius	3	Species	1	MOB-
CP016164.1	Enterococcus durans	1	Genus	1	MOB+
CP016166.1	Levilactobacillus brevis	1	Order	1	MOB+
CP016512.1	Escherichia coli;Escherichia marmotae;Mannheimia granulomatis	3	Family	4	MOB+
CP016513.1	Dickeya oryzae	1	Order	1	MOB+
CP016585.1	Escherichia coli;Escherichia marmotae;Escherichia albertii	3	Family	1	MOB+
CP016713.1	Streptococcus thermophilus	1	Family	1	MOB-
CP016714.1	Loigolactobacillus coryniformis;Streptococcus dysgalactiae	2	Family	3	MOB-
CP016798.1	Levilactobacillus koreensis	1	Genus	1	MOB-
CP016799.1	Pediococcus inopinatus;Latilactobacillus sakei	2	Family	2	MOB-
CP016800.1	Latilactobacillus sakei	1	Family	1	MOB+
CP016801.1	Latilactobacillus curvatus	1	Family	1	MOB-
CP016802.1	Lacticaseibacillus paracasei;Lacticaseibacillus rhamnosus;Limosilactobacillus fermentum;Furfurilactobacillus rossiae;Schleiferilactobacillus harbinensis;Lactiplantibacillus plantarum	6	Family	2	MOB-
CP017386.1	Klebsiella pneumoniae;Escherichia coli;Klebsiella quasipneumoniae;Klebsiella variicola;Klebsiella aerogenes;Raoultella ornithinolytica;Klebsiella michiganensis;Klebsiella oxytoca;Raoultella sp.;Klebsiella grimontii;Aeromonas caviae;Enterobacter kobei;Enterobacter sp.;Raoultella terrigena	14	Species	4	MOB+
CP017387.1	Aeromonas caviae;Klebsiella oxytoca	2	Genus	4	MOB+
CP017693.1	Geobacillus stearothermophilus;Geobacillus thermocatenulatus;Geobacillus sp.;Geobacillus thermoleovorans;Geobacillus subterraneus	5	Genus	1	MOB-
CP018090.1	Xanthomonas oryzae	1	Genus	1	MOB-
CP018457.1	Actinobacillus sp.;Shewanella algae	2	Species	4	MOB+
CP018460.1	Klebsiella pneumoniae;Klebsiella quasipneumoniae;Escherichia coli;Klebsiella oxytoca;Klebsiella variicola;Klebsiella michiganensis	6	Species	2	MOB+
CP018461.1	Salmonella enterica;Proteus mirabilis;Jejubacter calystegiae	3	Family	3	MOB+
CP018462.1	Escherichia coli;Escherichia sp.;Escherichia albertii	3	Family	1	MOB-
CP018815.1	Klebsiella pneumoniae;Escherichia coli;Klebsiella quasipneumoniae;Klebsiella variicola;Klebsiella aerogenes;Raoultella ornithinolytica;Klebsiella oxytoca;Raoultella sp.;Klebsiella grimontii;Klebsiella sp.;Enterobacter cloacae	11	Genus	2	MOB+
CP018958.1	Escherichia marmotae;Escherichia albertii;Escherichia coli	3	Species	1	MOB+
CP018959.1	Klebsiella grimontii	1	Family	2	MOB+
CP018960.1	Escherichia sp.;Escherichia marmotae;Escherichia albertii;Escherichia coli	4	Species	1	MOB-
CP018961.1	Klebsiella pneumoniae;Escherichia coli;Klebsiella quasipneumoniae;Klebsiella variicola;Klebsiella aerogenes;Raoultella ornithinolytica;Klebsiella michiganensis;Klebsiella oxytoca;Raoultella sp.;Klebsiella grimontii	10	Species	2	MOB+
CP019144.2	Acinetobacter lwoffii;Acinetobacter sp.	2	Species	1	MOB-
CP019195.1	Pseudomonas aeruginosa	1	Class	1	MOB+
CP019599.1	Staphylococcus epidermidis	1	Genus	1	MOB+
CP019691.1	Escherichia albertii	1	Family	1	MOB+
CP019692.1	Escherichia albertii	1	Family	1	MOB-
CP019695.1	Dickeya oryzae	1	Order	1	MOB-
CP019696.1	Escherichia marmotae;Escherichia albertii;Escherichia coli;Shigella boydii	4	Genus	2	MOB+
CP019709.1	Salmonella enterica	1	Order	1	MOB-
CP019711.1	Dickeya oryzae	1	Order	1	MOB-
CP019900.1	Raoultella ornithinolytica;Raoultella sp.;Klebsiella grimontii;Klebsiella michiganensis;Klebsiella pneumoniae;Klebsiella quasipneumoniae;Klebsiella variicola	7	Genus	2	MOB+
CP019902.1	Klebsiella pneumoniae;Escherichia coli;Klebsiella aerogenes;Klebsiella quasipneumoniae	4	Family	2	MOB-
CP019972.1	Levilactobacillus brevis	1	Order	1	MOB-
CP020054.1	Klebsiella pneumoniae;Klebsiella variicola;Raoultella terrigena;Enterobacter cloacae	4	Genus	2	MOB-
CP020087.1	Escherichia coli;Escherichia albertii;Shigella boydii	3	Genus	2	MOB-
CP020088.1	Escherichia coli;Escherichia marmotae;Mannheimia granulomatis	3	Family	4	MOB+
CP020113.1	Klebsiella grimontii;Klebsiella michiganensis;Escherichia sp.;Salmonella enterica	4	Genus	2	MOB+
CP020337.1	Escherichia coli;Escherichia albertii;Shigella boydii	3	Genus	2	MOB-
CP020338.1	Escherichia fergusonii;Escherichia coli;Escherichia marmotae	3	Family	1	MOB+
CP020340.1	Escherichia coli;Escherichia sp.;Escherichia marmotae;Escherichia albertii	4	Family	1	MOB-
CP020341.1	Escherichia coli;Escherichia marmotae;Mannheimia granulomatis	3	Family	4	MOB+
CP020343.1	Escherichia coli;Escherichia albertii;Shigella boydii	3	Genus	2	MOB-
CP020344.1	Klebsiella variicola;Escherichia coli	2	Family	2	MOB+
CP020456.1	Vibrio navarrensis	1	Genus	1	MOB+
CP020502.1	Salmonella enterica;Proteus mirabilis;Jejubacter calystegiae	3	Order	3	MOB+
CP021464.1	Klebsiella grimontii;Klebsiella michiganensis;Salmonella enterica	3	Genus	2	MOB+
CP021471.1	Latilactobacillus sakei;Loigolactobacillus coryniformis	2	Family	2	MOB+
CP021472.1	Limosilactobacillus fermentum;Lacticaseibacillus paracasei;Lentilactobacillus buchneri;Lactiplantibacillus plantarum;Schleiferilactobacillus harbinensis	5	Family	2	MOB+
CP021475.1	Latilactobacillus sakei;Lactobacillus paragasseri;Lactiplantibacillus plantarum	3	Family	2	MOB+
CP021476.1	Pediococcus inopinatus;Lactiplantibacillus plantarum	2	Genus	2	MOB-
CP021477.1	Companilactobacillus heilongjiangensis	1	Family	1	MOB-
CP021488.1	Latilactobacillus sakei;Loigolactobacillus coryniformis;Lactiplantibacillus plantarum	3	Family	2	MOB+
CP022016.1	Salmonella enterica	1	Species	1	MOB-
CP022456.1	Escherichia coli;Escherichia albertii	2	Family	1	MOB+
CP022458.1	Escherichia albertii	1	Family	1	MOB+
CP022460.1	Escherichia coli;Escherichia sp.;Escherichia marmotae;Escherichia albertii	4	Family	1	MOB-
CP022461.1	Escherichia albertii;Escherichia coli;Escherichia fergusonii	3	Family	1	MOB-
CP022610.1	Enterobacter kobei;Enterobacter sp.;Escherichia coli;Escherichia sp.;Escherichia marmotae;Escherichia albertii	6	Species	2	MOB-
CP022673.1	Escherichia coli;Escherichia sp.;Escherichia albertii	3	Family	1	MOB+
CP022775.1	Ralstonia solanacearum	1	Species	1	MOB-
CP023013.1	Neisseria lactamica;Klebsiella pneumoniae	2	Class	5	MOB-
CP023015.1	Neisseria lactamica;Klebsiella pneumoniae	2	Class	5	MOB-
CP023135.2	Klebsiella oxytoca;Klebsiella pneumoniae;Klebsiella variicola	3	Species	1	MOB-
CP023646.1	Escherichia marmotae;Escherichia albertii;Escherichia coli;Shigella boydii	4	Genus	2	MOB-
CP023650.1	Dickeya oryzae	1	Order	1	MOB-
CP023653.1	Dickeya oryzae	1	Order	1	MOB-
CP024238.1	Escherichia fergusonii;Escherichia coli;Escherichia marmotae;Escherichia albertii	4	Species	1	MOB-
CP024249.1	Escherichia fergusonii;Escherichia coli;Escherichia sp.;Escherichia albertii;Escherichia marmotae	5	Species	1	MOB-
CP024250.1	Escherichia coli;Escherichia albertii;Escherichia marmotae	3	Species	1	MOB-
CP024253.1	Escherichia coli;Escherichia sp.;Escherichia albertii	3	Species	1	MOB-
CP024267.1	Escherichia coli;Escherichia sp.;Escherichia albertii;Escherichia marmotae	4	Species	1	MOB-
CP024268.1	Escherichia coli;Escherichia albertii	2	Species	1	MOB-
CP024474.1	Klebsiella variicola;Escherichia coli	2	Family	2	MOB-
CP024475.1	Escherichia coli;Escherichia sp.;Escherichia marmotae;Escherichia albertii	4	Family	1	MOB-
CP024476.1	Escherichia coli;Escherichia albertii;Shigella boydii	3	Genus	2	MOB-
CP024483.1	Klebsiella pneumoniae;Escherichia coli;Klebsiella quasipneumoniae;Klebsiella variicola;Klebsiella aerogenes;Raoultella ornithinolytica;Klebsiella oxytoca;Klebsiella grimontii;Klebsiella michiganensis	9	Species	2	MOB+
CP024485.1	Dickeya oryzae;Klebsiella pneumoniae	2	Species	3	MOB-
CP024486.1	Erwinia amylovora	1	Order	1	MOB+
CP024500.1	Klebsiella pneumoniae;Escherichia coli;Klebsiella quasipneumoniae;Klebsiella variicola;Klebsiella aerogenes;Raoultella ornithinolytica;Klebsiella oxytoca;Klebsiella grimontii;Klebsiella michiganensis	9	Species	2	MOB+
CP024501.1	Klebsiella oxytoca;Raoultella ornithinolytica;Raoultella sp.;Klebsiella grimontii;Klebsiella pneumoniae	5	Species	2	MOB+
CP024507.1	Klebsiella pneumoniae;Escherichia coli;Klebsiella quasipneumoniae;Klebsiella variicola;Klebsiella aerogenes;Raoultella ornithinolytica;Klebsiella oxytoca;Raoultella sp.;Klebsiella grimontii;Pseudomonas aeruginosa	10	Species	4	MOB+
CP024508.1	Klebsiella pneumoniae;Escherichia coli;Klebsiella quasipneumoniae;Klebsiella variicola;Klebsiella aerogenes;Raoultella ornithinolytica;Klebsiella oxytoca;Klebsiella grimontii;Klebsiella michiganensis	9	Species	2	MOB+
CP024509.1	Klebsiella pneumoniae;Klebsiella quasipneumoniae;Escherichia coli;Klebsiella oxytoca;Klebsiella grimontii;Klebsiella variicola;Klebsiella sp.;Raoultella ornithinolytica	8	Species	2	MOB+
CP024510.1	Klebsiella pneumoniae;Escherichia coli;Klebsiella quasipneumoniae;Klebsiella variicola;Klebsiella aerogenes;Raoultella ornithinolytica;Klebsiella oxytoca;Raoultella sp.;Klebsiella grimontii;Klebsiella michiganensis;Raoultella terrigena;Raoultella planticola	12	Species	2	MOB+
CP024511.1	Erwinia amylovora	1	Order	1	MOB-
CP024512.1	Erwinia amylovora	1	Order	1	MOB-
CP024517.1	Klebsiella oxytoca;Raoultella ornithinolytica;Raoultella sp.;Klebsiella grimontii;Klebsiella pneumoniae	5	Species	2	MOB+
CP024686.1	Bacillus pseudomycoides	1	Genus	1	MOB+
CP024687.1	Bacillus paranthracis	1	Genus	1	MOB+
CP024689.1	Bacillus thuringiensis	1	Genus	1	MOB+
CP025516.1	Klebsiella pneumoniae;Escherichia coli;Klebsiella quasipneumoniae;Klebsiella variicola;Klebsiella aerogenes;Raoultella ornithinolytica;Klebsiella oxytoca;Klebsiella michiganensis	8	Species	2	MOB-
CP025517.1	Klebsiella grimontii;Klebsiella michiganensis;Klebsiella pneumoniae;Escherichia coli	4	Species	2	MOB-
CP025875.1	Escherichia fergusonii	1	Genus	1	MOB-
CP025877.1	Escherichia albertii	1	Genus	1	MOB-
CP025878.1	Shigella boydii;Dickeya sp.	2	Family	3	MOB-
CP025879.1	Escherichia coli;Escherichia marmotae;Mannheimia granulomatis	3	Genus	4	MOB-
CP025880.1	Escherichia coli;Escherichia albertii	2	Species	1	MOB-
CP025888.1	Escherichia albertii;Escherichia coli	2	Species	1	MOB-
CP025889.1	Shigella boydii;Dickeya sp.	2	Family	3	MOB-
CP025891.1	Escherichia fergusonii;Escherichia coli;Escherichia albertii	3	Species	1	MOB-
CP025897.1	Enterobacter kobei;Enterobacter sp.;Escherichia sp.;Escherichia albertii;Escherichia coli	5	Species	2	MOB-
CP025898.1	Escherichia coli;Escherichia sp.;Escherichia albertii;Escherichia marmotae	4	Species	1	MOB-
CP025899.1	Escherichia sp.;Escherichia albertii;Shigella boydii	3	Genus	2	MOB-
CP025908.1	Escherichia fergusonii;Escherichia coli;Escherichia marmotae	3	Species	1	MOB-
CP025909.1	Escherichia fergusonii;Escherichia coli;Escherichia albertii;Escherichia marmotae	4	Species	1	MOB-
CP025925.1	Escherichia fergusonii	1	Genus	1	MOB-
CP025926.1	Shigella boydii;Dickeya sp.	2	Family	3	MOB-
CP025927.1	Escherichia coli;Escherichia albertii	2	Species	1	MOB-
CP025968.1	Escherichia fergusonii;Escherichia coli;Escherichia marmotae;Escherichia albertii	4	Species	1	MOB-
CP025971.1	Escherichia fergusonii;Escherichia coli	2	Species	1	MOB-
CP025972.1	Escherichia fergusonii;Escherichia sp.;Escherichia albertii;Escherichia coli	4	Species	1	MOB-
CP025974.1	Escherichia fergusonii;Escherichia coli	2	Species	1	MOB-
CP025975.1	Escherichia fergusonii;Escherichia sp.;Escherichia albertii;Escherichia coli	4	Species	1	MOB-
CP025977.1	Escherichia fergusonii;Escherichia coli	2	Species	1	MOB-
CP025978.1	Escherichia fergusonii;Escherichia sp.;Escherichia albertii;Escherichia coli	4	Species	1	MOB-
CP025983.1	Phytobacter ursingii	1	Family	1	MOB-
CP025984.1	Cronobacter sakazakii;Klebsiella grimontii	2	Family	2	MOB+
CP026099.1	Escherichia coli;Escherichia albertii;Shigella boydii	3	Genus	2	MOB-
CP026154.1	Klebsiella pneumoniae;Escherichia coli;Klebsiella aerogenes	3	Species	2	MOB-
CP026188.1	Salmonella enterica;Jejubacter calystegiae;Serratia rubidaea	3	Family	3	MOB+
CP026194.1	Salmonella enterica;Jejubacter calystegiae;Serratia rubidaea	3	Family	3	MOB+
CP026196.1	Escherichia coli	1	Family	1	MOB+
CP026551.1	Klebsiella pneumoniae;Klebsiella michiganensis;Escherichia coli	3	Family	2	MOB+
CP026552.1	Shewanella algae	1	Class	5	MOB+
CP026555.1	Erwinia amylovora	1	Order	1	MOB-
CP026642.1	Actinobacillus sp.	1	Class	1	MOB+
CP026643.1	Enterobacter kobei;Enterobacter sp.;Escherichia sp.;Escherichia marmotae;Escherichia coli;Escherichia albertii	6	Species	2	MOB-
CP026644.1	Escherichia coli	1	Genus	1	MOB+
CP026732.1	Escherichia albertii;Escherichia coli;Shigella boydii	3	Species	2	MOB-
CP026733.1	Escherichia albertii	1	Family	1	MOB-
CP026764.1	Klebsiella variicola;Escherichia coli	2	Family	2	MOB-
CP026770.1	Escherichia coli;Escherichia albertii	2	Family	1	MOB-
CP026771.1	Escherichia coli;Escherichia albertii;Shigella boydii	3	Genus	2	MOB-
CP026789.1	Escherichia albertii;Escherichia coli;Shigella boydii	3	Genus	2	MOB-
CP026790.1	Escherichia coli;Escherichia fergusonii	2	Family	1	MOB-
CP026794.1	Escherichia coli;Escherichia albertii;Shigella boydii	3	Genus	2	MOB-
CP026798.1	Escherichia marmotae;Escherichia albertii;Escherichia coli;Shigella boydii	4	Species	2	MOB-
CP026804.1	Escherichia coli;Escherichia albertii;Shigella boydii	3	Genus	2	MOB-
CP026806.1	Escherichia marmotae;Escherichia albertii;Escherichia coli;Shigella boydii	4	Genus	2	MOB-
CP026812.1	Escherichia albertii;Escherichia coli;Shigella boydii	3	Genus	2	MOB-
CP026826.1	Escherichia fergusonii;Escherichia marmotae;Escherichia albertii;Escherichia coli;Shigella boydii	5	Genus	2	MOB-
CP026829.1	Escherichia marmotae;Escherichia albertii;Escherichia coli;Shigella boydii	4	Genus	2	MOB-
CP026830.1	Escherichia sp.;Escherichia albertii;Escherichia coli;Shigella boydii	4	Genus	2	MOB-
CP026833.1	Escherichia marmotae;Escherichia albertii;Escherichia coli;Shigella boydii	4	Genus	2	MOB-
CP026835.1	Escherichia marmotae;Escherichia albertii;Escherichia coli;Shigella boydii	4	Genus	2	MOB-
CP026837.1	Escherichia coli;Escherichia albertii;Shigella boydii	3	Species	2	MOB-
CP026838.1	Escherichia marmotae;Escherichia albertii;Escherichia coli;Shigella boydii	4	Genus	2	MOB-
CP026841.1	Escherichia marmotae;Escherichia albertii;Escherichia coli;Shigella boydii	4	Genus	2	MOB-
CP026843.1	Escherichia marmotae;Escherichia albertii;Escherichia coli;Shigella boydii	4	Genus	2	MOB-
CP026844.1	Escherichia coli;Escherichia albertii;Shigella boydii	3	Species	2	MOB-
CP026876.1	Escherichia albertii;Escherichia coli;Shigella boydii	3	Species	2	MOB-
CP027320.1	Escherichia fergusonii;Escherichia coli;Escherichia albertii;Leclercia adecarboxylata	4	Species	2	MOB-
CP027321.1	Escherichia coli;Escherichia sp.;Escherichia marmotae;Shigella boydii	4	Species	2	MOB-
CP027345.1	Escherichia marmotae;Escherichia albertii;Escherichia coli	3	Species	1	MOB-
CP027346.1	Escherichia coli;Escherichia marmotae;Shigella boydii	3	Species	2	MOB-
CP027359.1	Escherichia coli;Escherichia sp.;Shigella boydii	3	Species	2	MOB-
CP027377.1	Escherichia coli;Escherichia marmotae;Escherichia albertii	3	Species	1	MOB-
CP027378.1	Escherichia marmotae	1	Genus	1	MOB-
CP027379.1	Escherichia coli;Escherichia sp.;Escherichia marmotae;Escherichia albertii	4	Species	1	MOB-
CP027478.1	Pseudomonas aeruginosa	1	Genus	1	MOB-
CP027485.1	Escherichia coli;Escherichia sp.;Escherichia marmotae;Escherichia albertii	4	Species	1	MOB-
CP027493.1	Staphylococcus warneri	1	Genus	1	MOB-
CP027494.1	Staphylococcus warneri	1	Genus	1	MOB-
CP027496.1	Staphylococcus warneri	1	Genus	1	MOB-
CP027603.1	Escherichia coli;Klebsiella oxytoca	2	Genus	2	MOB+
CP027641.1	Escherichia coli;Escherichia sp.;Escherichia marmotae;Escherichia albertii	4	Species	1	MOB-
CP027673.1	Escherichia coli;Escherichia sp.;Escherichia albertii	3	Species	1	MOB-
CP027674.1	Escherichia coli;Escherichia sp.;Escherichia marmotae;Escherichia albertii	4	Species	1	MOB-
CP027676.1	Escherichia coli;Escherichia sp.;Dickeya sp.	3	Species	3	MOB-
CP027695.1	Shewanella algae	1	Class	4	MOB+
CP027696.1	Klebsiella pneumoniae;Escherichia coli;Klebsiella quasipneumoniae;Klebsiella variicola;Klebsiella aerogenes;Raoultella ornithinolytica;Klebsiella oxytoca;Klebsiella michiganensis	8	Species	2	MOB+
CP027699.1	Salmonella enterica;Proteus mirabilis;Jejubacter calystegiae	3	Family	3	MOB+
CP027700.1	Escherichia marmotae;Escherichia coli	2	Family	1	MOB+
CP027764.1	Escherichia coli;Escherichia sp.;Escherichia marmotae;Shigella boydii	4	Species	2	MOB-
CP027765.1	Enterobacter kobei;Enterobacter sp.;Escherichia coli;Escherichia marmotae;Escherichia albertii	5	Species	2	MOB-
CP028181.1	Escherichia coli;Klebsiella pneumoniae;Klebsiella variicola;Klebsiella quasipneumoniae;Klebsiella michiganensis	5	Species	2	MOB+
CP028182.1	Escherichia marmotae	1	Family	1	MOB+
CP028419.1	Actinobacillus sp.;Shewanella algae	2	Class	4	MOB+
CP028705.1	Escherichia marmotae	1	Genus	1	MOB+
CP028952.1	Escherichia coli;Klebsiella oxytoca	2	Genus	2	MOB+
CP029251.1	Lactobacillus delbrueckii	1	Genus	1	MOB-
CP029293.1	Loigolactobacillus coryniformis;Streptococcus dysgalactiae	2	Family	3	MOB-
CP029841.1	Klebsiella grimontii;Klebsiella michiganensis;Escherichia coli;Mannheimia granulomatis;Salmonella enterica	5	Genus	4	MOB+
CP029842.1	Escherichia coli;Escherichia sp.;Escherichia marmotae;Escherichia albertii	4	Family	1	MOB+
CP030160.1	Xanthomonas oryzae;Xanthomonas axonopodis;Xanthomonas vasicola;Xanthomonas fragariae	4	Genus	1	MOB+
CP030162.1	Xanthomonas oryzae;Xanthomonas axonopodis;Xanthomonas vasicola;Xanthomonas fragariae	4	Genus	1	MOB+
CP030167.1	Xanthomonas oryzae;Xanthomonas axonopodis;Xanthomonas vasicola;Xanthomonas fragariae	4	Genus	1	MOB+
CP030168.1	Xanthomonas translucens;Xanthomonas oryzae;Xanthomonas axonopodis	3	Genus	1	MOB+
CP030170.1	Xanthomonas oryzae;Xanthomonas axonopodis;Xanthomonas vasicola;Xanthomonas fragariae	4	Genus	1	MOB+
CP030179.1	Xanthomonas oryzae;Xanthomonas axonopodis;Xanthomonas vasicola;Xanthomonas fragariae	4	Genus	1	MOB+
CP030318.1	Klebsiella pneumoniae;Escherichia coli;Klebsiella quasipneumoniae;Klebsiella variicola;Klebsiella aerogenes;Raoultella ornithinolytica;Klebsiella oxytoca;Klebsiella michiganensis	8	Species	2	MOB+
CP030376.1	Staphylococcus warneri	1	Genus	1	MOB-
CP030382.1	Staphylococcus epidermidis;Staphylococcus warneri	2	Genus	1	MOB+
CP030383.1	Staphylococcus warneri	1	Genus	1	MOB-
CP030385.1	Staphylococcus warneri	1	Genus	1	MOB-
CP030387.1	Staphylococcus warneri	1	Genus	1	MOB-
CP030388.1	Staphylococcus epidermidis;Staphylococcus warneri	2	Genus	1	MOB+
CP030389.1	Staphylococcus warneri	1	Genus	1	MOB-
CP030392.1	Staphylococcus warneri	1	Genus	1	MOB-
CP030394.1	Staphylococcus warneri	1	Genus	1	MOB-
CP030397.1	Staphylococcus warneri	1	Genus	1	MOB-
CP030401.1	Staphylococcus warneri	1	Genus	1	MOB-
CP030405.1	Staphylococcus warneri	1	Genus	1	MOB-
CP030407.1	Staphylococcus epidermidis;Staphylococcus warneri	2	Genus	1	MOB+
CP030408.1	Staphylococcus warneri	1	Genus	1	MOB-
CP030409.1	Staphylococcus warneri	1	Genus	1	MOB-
CP030413.1	Staphylococcus warneri	1	Genus	1	MOB-
CP030414.1	Staphylococcus warneri	1	Genus	1	MOB-
CP030416.1	Staphylococcus warneri	1	Genus	1	MOB-
CP030423.1	Staphylococcus warneri	1	Genus	1	MOB-
CP030425.1	Staphylococcus warneri	1	Genus	1	MOB-
CP030427.1	Staphylococcus warneri	1	Genus	1	MOB-
CP030429.1	Staphylococcus epidermidis;Staphylococcus warneri	2	Genus	1	MOB+
CP030433.1	Staphylococcus warneri	1	Genus	1	MOB-
CP030435.1	Staphylococcus epidermidis;Staphylococcus warneri	2	Genus	1	MOB+
CP030436.1	Staphylococcus warneri	1	Genus	1	MOB-
CP030440.1	Staphylococcus warneri	1	Genus	1	MOB-
CP030442.1	Staphylococcus warneri	1	Genus	1	MOB-
CP030444.1	Staphylococcus warneri	1	Genus	1	MOB-
CP030450.1	Staphylococcus warneri	1	Genus	1	MOB-
CP030453.1	Staphylococcus epidermidis;Staphylococcus warneri	2	Genus	1	MOB+
CP030461.1	Staphylococcus warneri	1	Genus	1	MOB-
CP030466.1	Staphylococcus warneri	1	Genus	1	MOB-
CP030472.1	Staphylococcus warneri	1	Genus	1	MOB-
CP030473.1	Staphylococcus warneri	1	Genus	1	MOB-
CP030477.1	Staphylococcus warneri	1	Genus	1	MOB-
CP030483.1	Staphylococcus epidermidis;Staphylococcus schleiferi	2	Genus	1	MOB+
CP030485.1	Staphylococcus warneri	1	Genus	1	MOB-
CP030487.1	Staphylococcus epidermidis	1	Genus	1	MOB-
CP030488.1	Staphylococcus warneri	1	Genus	1	MOB-
CP030491.1	Staphylococcus epidermidis;Staphylococcus warneri	2	Genus	1	MOB+
CP030494.1	Staphylococcus warneri	1	Genus	1	MOB-
CP030497.1	Staphylococcus epidermidis;Staphylococcus warneri;Staphylococcus pseudintermedius	3	Genus	1	MOB+
CP030500.1	Staphylococcus warneri	1	Genus	1	MOB-
CP030504.1	Staphylococcus warneri	1	Genus	1	MOB-
CP030509.1	Staphylococcus warneri	1	Genus	1	MOB-
CP030511.1	Staphylococcus warneri	1	Genus	1	MOB-
CP030513.1	Staphylococcus warneri	1	Genus	1	MOB-
CP030517.1	Staphylococcus warneri	1	Genus	1	MOB-
CP030519.1	Staphylococcus warneri	1	Genus	1	MOB-
CP030521.1	Staphylococcus warneri	1	Genus	1	MOB-
CP030522.1	Staphylococcus epidermidis	1	Genus	1	MOB+
CP030523.1	Staphylococcus warneri	1	Genus	1	MOB-
CP030526.1	Staphylococcus epidermidis	1	Genus	1	MOB+
CP030528.1	Staphylococcus warneri	1	Genus	1	MOB-
CP030530.1	Staphylococcus warneri	1	Genus	1	MOB-
CP030533.1	Staphylococcus warneri	1	Genus	1	MOB-
CP030535.1	Staphylococcus warneri	1	Genus	1	MOB-
CP030539.1	Staphylococcus warneri	1	Genus	1	MOB-
CP030541.1	Staphylococcus warneri	1	Genus	1	MOB-
CP030543.1	Staphylococcus warneri	1	Genus	1	MOB-
CP030546.1	Staphylococcus warneri	1	Genus	1	MOB-
CP030549.1	Staphylococcus warneri	1	Genus	1	MOB-
CP030551.1	Staphylococcus warneri	1	Genus	1	MOB-
CP030554.1	Staphylococcus epidermidis;Staphylococcus warneri	2	Genus	1	MOB+
CP030555.1	Staphylococcus warneri	1	Genus	1	MOB-
CP030556.1	Staphylococcus epidermidis	1	Genus	1	MOB+
CP030559.1	Staphylococcus epidermidis	1	Genus	1	MOB+
CP030560.1	Staphylococcus warneri	1	Genus	1	MOB-
CP030563.1	Staphylococcus warneri	1	Genus	1	MOB-
CP030565.1	Staphylococcus warneri	1	Genus	1	MOB-
CP030567.1	Staphylococcus warneri	1	Genus	1	MOB-
CP030571.1	Staphylococcus warneri	1	Genus	1	MOB-
CP030576.1	Staphylococcus warneri	1	Genus	1	MOB-
CP030578.1	Staphylococcus warneri	1	Genus	1	MOB-
CP030584.1	Staphylococcus warneri	1	Genus	1	MOB-
CP030587.1	Staphylococcus warneri	1	Genus	1	MOB-
CP030589.1	Staphylococcus warneri	1	Genus	1	MOB-
CP030591.1	Staphylococcus epidermidis	1	Genus	1	MOB+
CP030593.1	Staphylococcus warneri	1	Genus	1	MOB-
CP030594.1	Staphylococcus warneri	1	Genus	1	MOB-
CP030597.1	Staphylococcus warneri	1	Genus	1	MOB-
CP030598.1	Staphylococcus warneri	1	Genus	1	MOB-
CP030600.1	Staphylococcus epidermidis;Staphylococcus warneri	2	Genus	1	MOB+
CP030602.1	Staphylococcus warneri	1	Genus	1	MOB-
CP030606.1	Staphylococcus epidermidis	1	Genus	1	MOB+
CP030607.1	Staphylococcus warneri	1	Genus	1	MOB-
CP030614.1	Staphylococcus epidermidis	1	Genus	1	MOB+
CP030616.1	Staphylococcus warneri	1	Genus	1	MOB-
CP030618.1	Staphylococcus epidermidis;Staphylococcus warneri	2	Genus	1	MOB+
CP030625.1	Staphylococcus warneri	1	Genus	1	MOB-
CP030627.1	Staphylococcus warneri	1	Genus	1	MOB-
CP030629.1	Staphylococcus warneri	1	Genus	1	MOB-
CP030633.1	Staphylococcus warneri	1	Genus	1	MOB-
CP030639.1	Staphylococcus epidermidis;Staphylococcus warneri	2	Genus	1	MOB+
CP030643.1	Staphylococcus warneri	1	Genus	1	MOB-
CP030644.1	Staphylococcus warneri	1	Genus	1	MOB-
CP030648.1	Staphylococcus epidermidis;Staphylococcus warneri	2	Genus	1	MOB+
CP030649.1	Staphylococcus warneri	1	Genus	1	MOB-
CP030655.1	Staphylococcus epidermidis;Staphylococcus schleiferi	2	Genus	1	MOB+
CP030657.1	Staphylococcus warneri	1	Genus	1	MOB-
CP030660.1	Staphylococcus warneri	1	Genus	1	MOB-
CP030662.1	Staphylococcus warneri	1	Genus	1	MOB-
CP030663.1	Staphylococcus warneri	1	Genus	1	MOB-
CP030666.1	Staphylococcus warneri	1	Genus	1	MOB-
CP030669.1	Staphylococcus warneri	1	Genus	1	MOB-
CP030671.1	Staphylococcus epidermidis	1	Genus	1	MOB+
CP030672.1	Staphylococcus warneri	1	Genus	1	MOB-
CP030676.1	Staphylococcus warneri	1	Genus	1	MOB-
CP030677.1	Staphylococcus epidermidis	1	Genus	1	MOB+
CP030678.1	Staphylococcus epidermidis	1	Genus	1	MOB+
CP030680.1	Staphylococcus warneri	1	Genus	1	MOB-
CP030682.1	Staphylococcus warneri	1	Genus	1	MOB-
CP030687.1	Staphylococcus warneri	1	Genus	1	MOB-
CP030690.1	Staphylococcus warneri	1	Genus	1	MOB-
CP030691.1	Staphylococcus warneri	1	Genus	1	MOB-
CP030694.1	Staphylococcus warneri	1	Genus	1	MOB-
CP030698.1	Staphylococcus warneri	1	Genus	1	MOB-
CP030700.1	Staphylococcus warneri	1	Genus	1	MOB-
CP030703.1	Staphylococcus warneri	1	Genus	1	MOB-
CP030707.1	Staphylococcus warneri	1	Genus	1	MOB-
CP030711.1	Staphylococcus warneri	1	Genus	1	MOB-
CP030714.1	Staphylococcus warneri	1	Genus	1	MOB-
CP030773.1	Escherichia coli;Escherichia albertii;Shigella boydii	3	Genus	2	MOB-
CP030839.1	Escherichia coli;Escherichia sp.;Escherichia marmotae;Escherichia albertii	4	Family	1	MOB+
CP031017.1	Lentilactobacillus kefiri	1	Family	1	MOB-
CP031020.1	Limosilactobacillus fermentum;Lactiplantibacillus plantarum	2	Family	2	MOB+
CP031024.1	Lactobacillus delbrueckii	1	Genus	1	MOB-
CP031268.1	Staphylococcus epidermidis;Staphylococcus warneri;Staphylococcus pseudintermedius	3	Species	1	MOB+
CP031283.1	Escherichia fergusonii;Escherichia coli;Escherichia sp.;Escherichia albertii;Escherichia marmotae	5	Species	1	MOB-
CP031286.1	Escherichia fergusonii;Escherichia coli;Escherichia marmotae;Escherichia albertii	4	Species	1	MOB-
CP031369.2	Klebsiella pneumoniae;Klebsiella quasipneumoniae;Escherichia coli;Klebsiella oxytoca;Klebsiella variicola;Klebsiella michiganensis	6	Species	2	MOB-
CP031372.2	Klebsiella pneumoniae;Escherichia coli;Klebsiella quasipneumoniae;Klebsiella variicola;Klebsiella aerogenes;Raoultella ornithinolytica;Klebsiella oxytoca;Raoultella sp.;Klebsiella grimontii	9	Species	2	MOB+
CP031373.2	Escherichia marmotae	1	Family	1	MOB+
CP031374.2	Salmonella enterica;Proteus mirabilis;Jejubacter calystegiae	3	Family	3	MOB+
CP031375.2	Klebsiella pneumoniae	1	Species	1	MOB-
CP031563.1	Klebsiella pneumoniae;Klebsiella aerogenes;Escherichia coli	3	Species	2	MOB-
CP031564.1	Actinobacillus sp.	1	Class	1	MOB+
CP031730.1	Neisseria lactamica;Mesomycoplasma dispar;Klebsiella pneumoniae	3	Class	6	MOB-
CP031811.1	Klebsiella pneumoniae;Escherichia coli;Klebsiella quasipneumoniae;Klebsiella variicola;Klebsiella aerogenes;Raoultella ornithinolytica;Klebsiella oxytoca;Raoultella planticola	8	Species	2	MOB+
CP032292.1	Klebsiella variicola;Klebsiella michiganensis	2	Family	1	MOB+
CP032294.1	Klebsiella pneumoniae;Klebsiella variicola;Raoultella terrigena;Enterobacter cloacae	4	Species	2	MOB+
CP032501.1	Loigolactobacillus coryniformis;Streptococcus dysgalactiae	2	Family	3	MOB+
CP032503.1	Streptococcus dysgalactiae	1	Family	1	MOB+
CP032505.1	Streptococcus thermophilus	1	Family	1	MOB-
CP032524.1	Escherichia coli;Escherichia albertii	2	Family	1	MOB+
CP032525.1	Dickeya oryzae	1	Order	1	MOB-
CP032850.1	Klebsiella grimontii;Klebsiella michiganensis;Salmonella enterica	3	Genus	2	MOB-
CP033202.1	Xanthomonas oryzae;Xanthomonas albilineans	2	Genus	1	MOB+
CP033203.1	Xanthomonas oryzae	1	Genus	1	MOB+
CP033372.1	Neisseria lactamica;Lacticaseibacillus paracasei;Latilactobacillus sakei;Limosilactobacillus fermentum;Lentilactobacillus kefiri	5	Species	6	MOB-
CP033373.1	Lacticaseibacillus paracasei;Limosilactobacillus fermentum;Lentilactobacillus kefiri	3	Species	2	MOB+
CP033377.1	Enterococcus durans	1	Genus	1	MOB-
CP033511.1	Escherichia coli;Escherichia albertii;Shigella boydii	3	Genus	2	MOB-
CP033531.1	Actinobacillus sp.	1	Class	1	MOB-
CP033537.1	Actinobacillus sp.	1	Class	1	MOB-
CP033548.1	Acinetobacter baumannii;Acinetobacter ursingii;Acinetobacter haemolyticus	3	Genus	1	MOB-
CP033552.1	Acinetobacter baumannii	1	Genus	1	MOB-
CP033562.1	Acinetobacter baumannii	1	Genus	1	MOB-
CP034054.1	Klebsiella pneumoniae;Escherichia coli;Klebsiella quasipneumoniae;Klebsiella variicola;Klebsiella aerogenes;Raoultella ornithinolytica;Klebsiella michiganensis;Klebsiella oxytoca;Raoultella sp.;Klebsiella grimontii	10	Species	2	MOB-
CP034055.1	Klebsiella oxytoca	1	Genus	1	MOB-
CP034056.1	Escherichia coli;Escherichia sp.;Escherichia marmotae;Escherichia albertii	4	Family	1	MOB+
CP034057.1	Klebsiella pneumoniae;Salmonella enterica	2	Species	2	MOB-
CP034059.1	Escherichia coli;Escherichia albertii;Shigella boydii	3	Genus	2	MOB-
CP034061.1	Escherichia coli	1	Family	1	MOB+
CP034062.1	Escherichia coli	1	Family	1	MOB-
CP034066.1	Escherichia albertii;Escherichia coli	2	Family	1	MOB-
CP034201.2	Klebsiella pneumoniae;Escherichia coli;Klebsiella quasipneumoniae;Klebsiella variicola;Klebsiella aerogenes;Raoultella ornithinolytica;Klebsiella oxytoca;Raoultella sp.;Klebsiella grimontii	9	Species	2	MOB+
CP034202.2	Salmonella enterica;Proteus mirabilis;Jejubacter calystegiae	3	Family	3	MOB+
CP034214.1	Escherichia marmotae;Escherichia coli;Escherichia albertii	3	Species	1	MOB-
CP034251.1	Actinobacillus sp.;Escherichia coli;Escherichia albertii	3	Family	4	MOB+
CP034252.1	Escherichia coli;Escherichia albertii	2	Family	1	MOB+
CP034254.1	Escherichia coli;Escherichia marmotae;Escherichia albertii	3	Species	1	MOB+
CP034255.1	Escherichia coli;Escherichia albertii	2	Species	1	MOB+
CP034323.1	Escherichia marmotae	1	Family	1	MOB+
CP034324.1	Klebsiella quasipneumoniae;Klebsiella variicola;Raoultella ornithinolytica;Escherichia coli;Klebsiella oxytoca;Klebsiella pneumoniae;Klebsiella grimontii;Klebsiella michiganensis;Escherichia sp.;Escherichia marmotae;Escherichia albertii	11	Species	2	MOB-
CP034325.1	Klebsiella quasipneumoniae;Klebsiella variicola;Raoultella ornithinolytica;Escherichia coli;Klebsiella oxytoca;Klebsiella pneumoniae;Actinobacillus sp.;Klebsiella michiganensis;Salmonella enterica;Raoultella terrigena;Jejubacter calystegiae;Serratia rubidaea	12	Species	4	MOB+
CP034326.1	Klebsiella pneumoniae;Escherichia coli;Klebsiella quasipneumoniae;Klebsiella variicola;Klebsiella aerogenes;Raoultella ornithinolytica;Klebsiella oxytoca;Klebsiella michiganensis	8	Species	2	MOB+
CP034573.1	Streptococcus thermophilus	1	Family	1	MOB+
CP034575.1	Streptococcus thermophilus	1	Family	1	MOB-
CP034582.1	Streptococcus thermophilus	1	Family	1	MOB+
CP034584.1	Streptococcus thermophilus	1	Family	1	MOB-
CP034701.1	Klebsiella grimontii;Klebsiella michiganensis;Klebsiella pneumoniae;Klebsiella quasipneumoniae;Salmonella enterica	5	Species	2	MOB-
CP034704.1	Klebsiella grimontii;Klebsiella michiganensis;Klebsiella pneumoniae;Klebsiella quasipneumoniae;Salmonella enterica	5	Species	2	MOB-
CP034708.1	Salmonella enterica	1	Species	1	MOB+
CP034724.1	Klebsiella grimontii;Klebsiella michiganensis;Klebsiella pneumoniae;Klebsiella quasipneumoniae;Salmonella enterica	5	Species	2	MOB-
CP034785.1	Actinobacillus sp.	1	Class	1	MOB+
CP034786.1	Actinobacillus sp.;Escherichia albertii	2	Genus	4	MOB-
CP034932.1	Escherichia coli;Escherichia sp.;Escherichia marmotae;Escherichia albertii	4	Family	1	MOB-
CP034933.1	Escherichia coli;Escherichia albertii;Shigella boydii	3	Genus	2	MOB-
CP034934.1	Escherichia marmotae;Escherichia albertii;Escherichia coli;Shigella boydii	4	Genus	2	MOB-
CP034937.1	Escherichia coli;Escherichia sp.;Escherichia marmotae;Escherichia albertii;Shigella boydii	5	Species	2	MOB-
CP035009.1	Escherichia coli;Escherichia albertii	2	Family	1	MOB+
CP035157.1	Latilactobacillus sakei;Limosilactobacillus fermentum;Levilactobacillus brevis;Ligilactobacillus salivarius	4	Family	2	MOB-
CP035180.1	Klebsiella pneumoniae;Klebsiella quasipneumoniae;Escherichia coli;Klebsiella oxytoca;Klebsiella variicola;Klebsiella michiganensis	6	Species	2	MOB-
CP035181.1	Klebsiella pneumoniae;Escherichia coli;Klebsiella quasipneumoniae;Klebsiella variicola;Klebsiella aerogenes;Raoultella ornithinolytica;Klebsiella oxytoca;Klebsiella grimontii;Klebsiella sp.	9	Species	2	MOB-
CP035182.1	Klebsiella pneumoniae	1	Species	1	MOB-
CP035774.1	Actinobacillus sp.;Mannheimia granulomatis	2	Class	2	MOB-
CP035776.1	Klebsiella pneumoniae;Escherichia coli;Klebsiella quasipneumoniae;Klebsiella variicola;Klebsiella aerogenes;Raoultella ornithinolytica;Klebsiella oxytoca;Klebsiella michiganensis;Escherichia fergusonii	9	Species	2	MOB+
CP035906.1	Klebsiella grimontii;Klebsiella pneumoniae;Klebsiella variicola	3	Species	1	MOB-
CP035907.1	Klebsiella pneumoniae;Escherichia coli;Klebsiella quasipneumoniae;Klebsiella variicola;Klebsiella aerogenes;Raoultella ornithinolytica;Klebsiella oxytoca;Klebsiella grimontii;Aeromonas caviae;Klebsiella michiganensis;Raoultella terrigena	11	Species	4	MOB+
CP035908.1	Shewanella algae	1	Class	1	MOB+
CP035910.1	Escherichia marmotae	1	Family	1	MOB+
CP035919.1	Vibrio navarrensis	1	Genus	1	MOB-
CP035931.1	Neisseria lactamica;Mesomycoplasma dispar;Klebsiella pneumoniae;Acinetobacter baumannii	4	Species	6	MOB-
CP035932.1	Acinetobacter baumannii	1	Species	1	MOB-
CP036162.1	Pectobacterium polaris;Pectobacterium carotovorum;Pectobacterium versatile;Pectobacterium parvum;Pectobacterium brasiliense	5	Genus	1	MOB+
CP036400.2	Cronobacter sakazakii;Klebsiella grimontii	2	Genus	2	MOB+
CP037442.1	Klebsiella pneumoniae;Escherichia coli;Klebsiella aerogenes;Klebsiella grimontii	4	Genus	2	MOB-
CP037444.1	Klebsiella quasipneumoniae;Klebsiella variicola;Raoultella ornithinolytica;Escherichia coli;Klebsiella oxytoca;Klebsiella pneumoniae;Klebsiella grimontii;Klebsiella michiganensis	8	Genus	2	MOB+
CP038000.1	Dickeya oryzae	1	Order	1	MOB-
CP038433.1	Klebsiella grimontii;Klebsiella michiganensis;Salmonella enterica	3	Genus	2	MOB+
CP038435.1	Klebsiella grimontii;Klebsiella michiganensis;Salmonella enterica	3	Genus	2	MOB+
CP038508.1	Actinobacillus sp.;Escherichia coli;Escherichia marmotae;Escherichia albertii	4	Family	4	MOB+
CP038863.1	Campylobacter coli	1	Genus	1	MOB-
CP038864.1	Campylobacter coli;Campylobacter jejuni	2	Species	1	MOB+
CP039501.1	Klebsiella grimontii;Klebsiella michiganensis;Klebsiella pneumoniae;Enterobacter hormaechei	4	Family	2	MOB+
CP039577.1	Klebsiella grimontii;Klebsiella michiganensis;Salmonella enterica	3	Genus	2	MOB+
CP039627.1	Aeromonas caviae	1	Species	1	MOB+
CP039629.1	Aeromonas caviae	1	Species	1	MOB+
CP039703.1	Clostridium butyricum	1	Species	1	MOB-
CP039914.1	Pseudomonas aeruginosa	1	Phylum	1	MOB+
CP040041.1	Neisseria lactamica;Mesomycoplasma dispar;Klebsiella pneumoniae;Acinetobacter baumannii	4	Species	6	MOB-
CP040042.1	Neisseria lactamica;Mesomycoplasma dispar;Klebsiella pneumoniae	3	Class	6	MOB-
CP040044.1	Acinetobacter baumannii	1	Species	1	MOB-
CP040045.1	Acinetobacter baumannii	1	Species	1	MOB-
CP040046.1	Acinetobacter baumannii	1	Species	1	MOB-
CP040054.1	Acinetobacter baumannii	1	Species	1	MOB-
CP040055.1	Acinetobacter baumannii	1	Species	1	MOB-
CP040176.1	Klebsiella pneumoniae;Escherichia coli;Klebsiella quasipneumoniae;Klebsiella variicola;Klebsiella aerogenes;Raoultella ornithinolytica;Klebsiella oxytoca;Klebsiella michiganensis	8	Species	2	MOB+
CP040177.1	Klebsiella grimontii;Klebsiella michiganensis;Klebsiella pneumoniae	3	Species	1	MOB-
CP040178.1	Cronobacter sakazakii;Klebsiella grimontii	2	Genus	2	MOB+
CP040237.1	Levilactobacillus brevis;Streptococcus pyogenes;Loigolactobacillus coryniformis;Enterococcus durans;Streptococcus gallolyticus	5	Genus	3	MOB+
CP040238.1	Levilactobacillus brevis;Streptococcus gallolyticus	2	Order	3	MOB-
CP040258.1	Moraxella osloensis	1	Species	1	MOB-
CP040445.1	Klebsiella quasipneumoniae;Klebsiella variicola;Raoultella ornithinolytica;Escherichia coli;Klebsiella oxytoca;Klebsiella pneumoniae;Klebsiella michiganensis;Raoultella terrigena	8	Species	2	MOB-
CP040446.1	Escherichia marmotae	1	Family	1	MOB+
CP040447.1	Klebsiella oxytoca	1	Genus	1	MOB-
CP040452.1	Neisseria lactamica;Klebsiella pneumoniae	2	Class	5	MOB-
CP040453.1	Halomonas sp.	1	Genus	1	MOB-
CP040826.1	Pantoea sp.	1	Order	1	MOB+
CP041024.1	Klebsiella oxytoca;Klebsiella pneumoniae	2	Species	1	MOB-
CP041053.1	Escherichia marmotae	1	Family	1	MOB+
CP041074.1	Bacillus thuringiensis	1	Genus	1	MOB+
CP041081.1	Dickeya oryzae;Levilactobacillus brevis	2	Class	6	MOB-
CP041234.1	Serratia marcescens	1	Species	1	MOB-
CP041516.1	Neisseria lactamica;Mesomycoplasma dispar;Klebsiella pneumoniae	3	Superkingdom	6	MOB-
CP041648.1	Klebsiella pneumoniae;Klebsiella quasipneumoniae;Escherichia coli;Klebsiella oxytoca;Klebsiella variicola;Klebsiella grimontii;Klebsiella michiganensis;Raoultella planticola	8	Species	2	MOB-
CP041748.1	Escherichia coli;Escherichia sp.;Escherichia marmotae;Escherichia albertii;Shigella boydii	5	Species	2	MOB-
CP041751.1	Bacillus thuringiensis	1	Genus	1	MOB+
CP041935.1	Klebsiella pneumoniae;Escherichia coli;Klebsiella quasipneumoniae;Klebsiella variicola;Klebsiella aerogenes;Raoultella ornithinolytica;Klebsiella michiganensis;Klebsiella oxytoca;Raoultella sp.;Klebsiella grimontii	10	Species	2	MOB+
CP041936.1	Klebsiella pneumoniae;Klebsiella quasipneumoniae;Escherichia coli;Klebsiella oxytoca;Klebsiella variicola;Klebsiella michiganensis	6	Species	2	MOB+
CP041937.1	Klebsiella pneumoniae;Escherichia coli;Klebsiella quasipneumoniae;Klebsiella variicola;Klebsiella aerogenes;Raoultella ornithinolytica;Klebsiella oxytoca;Klebsiella grimontii;Klebsiella sp.	9	Species	2	MOB+
CP041938.1	Escherichia marmotae	1	Family	1	MOB+
CP041978.1	Bacillus paranthracis	1	Genus	1	MOB-
CP041980.1	Bacillus paranthracis	1	Species	1	MOB-
CP042209.1	Acinetobacter sp.	1	Genus	1	MOB-
CP042280.1	Streptomyces sp.	1	Species	1	MOB-
CP042439.1	Klebsiella grimontii;Klebsiella michiganensis;Klebsiella pneumoniae;Klebsiella quasipneumoniae;Salmonella enterica;Enterobacter hormaechei	6	Species	2	MOB+
CP042600.1	Enterobacter kobei;Enterobacter sp.;Escherichia sp.;Escherichia marmotae;Escherichia albertii;Escherichia coli	6	Species	2	MOB-
CP042601.1	Escherichia coli;Escherichia sp.;Escherichia marmotae;Escherichia albertii	4	Species	1	MOB-
CP042602.1	Klebsiella oxytoca;Klebsiella michiganensis;Salmonella enterica;Phytobacter ursingii;Citrobacter sp.;Citrobacter rodentium;Mixta intestinalis	7	Family	3	MOB-
CP042607.1	Escherichia fergusonii	1	Genus	1	MOB-
CP042608.1	Escherichia marmotae;Mannheimia granulomatis	2	Genus	4	MOB-
CP042610.1	Erwinia amylovora	1	Order	1	MOB-
CP042616.1	Klebsiella grimontii;Actinobacillus sp.	2	Family	4	MOB+
CP042617.1	Escherichia marmotae;Mannheimia granulomatis;Escherichia albertii;Escherichia coli	4	Species	4	MOB-
CP042618.1	Escherichia coli;Escherichia albertii	2	Species	1	MOB-
CP042619.1	Escherichia coli;Escherichia sp.;Escherichia marmotae;Escherichia albertii;Shigella boydii	5	Species	2	MOB-
CP042620.1	Escherichia coli	1	Species	1	MOB-
CP042621.1	Enterobacter kobei;Enterobacter sp.;Escherichia coli;Escherichia sp.;Escherichia marmotae;Escherichia albertii	6	Species	2	MOB-
CP042622.1	Escherichia albertii	1	Genus	1	MOB-
CP042626.1	Escherichia coli	1	Genus	1	MOB-
CP042629.1	Escherichia coli;Escherichia sp.;Escherichia marmotae;Escherichia albertii	4	Species	1	MOB+
CP042630.1	Enterobacter kobei;Enterobacter sp.;Escherichia sp.;Escherichia marmotae;Escherichia albertii;Escherichia coli	6	Species	2	MOB-
CP042631.1	Actinobacillus sp.;Escherichia marmotae;Escherichia albertii;Escherichia coli	4	Species	4	MOB-
CP042632.1	Escherichia albertii;Escherichia coli	2	Species	1	MOB-
CP042633.1	Escherichia coli;Escherichia sp.;Escherichia albertii	3	Species	1	MOB-
CP042637.1	Escherichia coli	1	Genus	1	MOB-
CP042639.1	Actinobacillus sp.	1	Class	1	MOB-
CP042640.1	Escherichia sp.;Escherichia albertii;Escherichia coli	3	Species	1	MOB-
CP042641.1	Escherichia fergusonii;Escherichia coli;Escherichia albertii;Leclercia adecarboxylata	4	Species	2	MOB-
CP042642.1	Escherichia coli;Escherichia sp.;Escherichia marmotae;Escherichia albertii	4	Species	1	MOB-
CP042643.1	Cronobacter sakazakii	1	Family	1	MOB-
CP042644.1	Escherichia fergusonii	1	Genus	1	MOB-
CP042646.1	Actinobacillus sp.;Shewanella algae	2	Class	4	MOB-
CP042647.1	Escherichia fergusonii	1	Genus	1	MOB-
CP042900.1	Klebsiella variicola;Escherichia coli;Escherichia sp.	3	Species	2	MOB+
CP042902.1	Klebsiella variicola;Escherichia coli;Escherichia sp.	3	Species	2	MOB+
CP042948.1	Escherichia fergusonii;Escherichia coli;Escherichia sp.;Escherichia albertii;Escherichia marmotae	5	Species	1	MOB-
CP042949.1	Escherichia coli;Escherichia sp.;Escherichia albertii;Escherichia marmotae	4	Species	1	MOB-
CP042951.1	Escherichia coli;Escherichia sp.;Escherichia albertii	3	Species	1	MOB-
CP042952.1	Escherichia coli;Escherichia sp.;Escherichia marmotae;Escherichia albertii	4	Species	1	MOB-
CP042970.1	Escherichia fergusonii	1	Genus	1	MOB+
CP042971.1	Klebsiella grimontii;Klebsiella michiganensis;Klebsiella pneumoniae;Actinobacillus sp.	4	Family	4	MOB-
CP042972.1	Enterobacter kobei;Enterobacter sp.;Escherichia sp.;Escherichia marmotae;Escherichia albertii;Escherichia coli	6	Species	2	MOB+
CP042974.1	Klebsiella variicola;Escherichia coli;Escherichia sp.	3	Species	2	MOB+
CP043012.1	Escherichia coli;Escherichia sp.;Escherichia marmotae;Escherichia albertii;Shigella boydii	5	Species	2	MOB-
CP043013.1	Dickeya oryzae	1	Order	1	MOB-
CP043014.1	Escherichia coli	1	Genus	1	MOB-
CP043016.1	Escherichia coli;Escherichia sp.;Escherichia marmotae;Escherichia albertii;Shigella boydii	5	Species	2	MOB-
CP043017.1	Escherichia coli	1	Genus	1	MOB-
CP043020.1	Escherichia coli;Escherichia sp.;Escherichia marmotae;Escherichia albertii;Shigella boydii	5	Species	2	MOB-
CP043023.1	Escherichia coli;Escherichia sp.;Escherichia marmotae;Escherichia albertii;Shigella boydii	5	Species	2	MOB-
CP043354.1	Klebsiella pneumoniae;Klebsiella quasipneumoniae;Klebsiella michiganensis;Escherichia marmotae;Cronobacter sakazakii;Escherichia albertii;Klebsiella grimontii	7	Species	2	MOB+
CP043355.1	Klebsiella quasipneumoniae;Klebsiella variicola;Raoultella ornithinolytica;Klebsiella pneumoniae;Escherichia coli;Klebsiella oxytoca;Klebsiella grimontii;Klebsiella michiganensis	8	Species	2	MOB-
CP043358.1	Klebsiella quasipneumoniae;Klebsiella variicola;Raoultella ornithinolytica;Klebsiella pneumoniae;Escherichia coli;Klebsiella oxytoca;Klebsiella grimontii;Klebsiella michiganensis;Escherichia sp.;Escherichia marmotae;Escherichia albertii	11	Species	2	MOB+
CP043359.1	Klebsiella pneumoniae;Escherichia coli;Klebsiella quasipneumoniae;Klebsiella variicola;Klebsiella aerogenes;Raoultella ornithinolytica;Klebsiella oxytoca;Klebsiella michiganensis	8	Species	2	MOB+
CP043543.1	Dickeya oryzae;Shigella boydii	2	Family	3	MOB-
CP043544.1	Escherichia coli;Escherichia sp.;Escherichia marmotae;Escherichia albertii;Dickeya sp.	5	Species	3	MOB+
CP043734.1	Klebsiella grimontii;Klebsiella michiganensis;Klebsiella pneumoniae;Escherichia marmotae;Mannheimia granulomatis	5	Genus	4	MOB-
CP043735.1	Escherichia coli;Escherichia sp.;Escherichia marmotae;Escherichia albertii;Shigella sp.	5	Species	2	MOB-
CP043737.1	Enterobacter kobei;Enterobacter sp.;Escherichia coli;Escherichia sp.;Escherichia marmotae;Escherichia albertii	6	Species	2	MOB+
CP043738.1	Escherichia coli;Escherichia marmotae;Escherichia albertii	3	Species	1	MOB+
CP043740.1	Escherichia fergusonii;Escherichia coli;Escherichia marmotae;Escherichia albertii	4	Species	1	MOB+
CP043741.1	Enterobacter kobei;Enterobacter sp.;Escherichia sp.;Escherichia albertii;Escherichia coli;Escherichia marmotae	6	Species	2	MOB-
CP043743.1	Enterobacter kobei;Enterobacter sp.;Escherichia sp.;Escherichia albertii;Escherichia coli;Escherichia marmotae	6	Species	2	MOB-
CP043745.1	Escherichia fergusonii;Enterobacter kobei;Enterobacter sp.;Escherichia coli;Escherichia sp.;Escherichia marmotae;Escherichia albertii	7	Species	2	MOB+
CP043746.1	Escherichia albertii;Escherichia fergusonii	2	Genus	1	MOB-
CP043748.1	Enterobacter kobei;Enterobacter sp.;Escherichia coli;Escherichia sp.;Escherichia marmotae;Escherichia albertii	6	Species	2	MOB+
CP043753.1	Klebsiella grimontii;Klebsiella michiganensis;Actinobacillus sp.	3	Family	4	MOB-
CP043758.1	Klebsiella grimontii;Klebsiella michiganensis;Klebsiella pneumoniae	3	Family	1	MOB-
CP043759.1	Enterobacter kobei;Enterobacter sp.;Escherichia coli;Escherichia sp.;Escherichia marmotae;Escherichia albertii	6	Species	2	MOB+
CP043941.1	Acinetobacter sp.	1	Genus	1	MOB-
CP044008.1	Escherichia coli	1	Family	2	MOB-
CP044022.1	Escherichia coli;Escherichia marmotae;Escherichia albertii	3	Species	1	MOB+
CP044023.1	Enterobacter kobei;Enterobacter sp.;Escherichia sp.;Escherichia marmotae;Escherichia albertii;Escherichia coli	6	Species	2	MOB-
CP044024.1	Escherichia fergusonii;Escherichia coli;Escherichia sp.;Escherichia marmotae;Escherichia albertii	5	Species	1	MOB-
CP044025.1	Escherichia coli	1	Genus	1	MOB+
CP044153.1	Escherichia coli;Mannheimia granulomatis	2	Family	4	MOB-
CP044154.1	Escherichia coli;Escherichia albertii;Shigella boydii	3	Genus	2	MOB-
CP044156.1	Escherichia coli;Escherichia sp.;Escherichia marmotae;Escherichia albertii	4	Family	1	MOB-
CP044157.1	Escherichia coli;Escherichia albertii;Shigella boydii	3	Genus	2	MOB-
CP044159.1	Cronobacter sakazakii;Dickeya oryzae;Klebsiella grimontii	3	Family	3	MOB-
CP044160.1	Escherichia coli;Escherichia albertii;Shigella boydii	3	Genus	2	MOB-
CP044299.1	Klebsiella grimontii;Actinobacillus sp.;Escherichia coli;Escherichia fergusonii	4	Species	4	MOB+
CP044300.1	Escherichia coli	1	Species	1	MOB-
CP044302.1	Mannheimia granulomatis	1	Class	1	MOB+
CP044304.1	Klebsiella pneumoniae	1	Family	1	MOB-
CP044309.1	Mannheimia granulomatis	1	Class	1	MOB-
CP044347.1	Enterobacter kobei;Enterobacter sp.;Escherichia sp.;Escherichia marmotae;Escherichia coli;Escherichia albertii	6	Species	2	MOB-
CP044348.1	Escherichia marmotae;Escherichia coli;Escherichia albertii	3	Species	1	MOB-
CP044369.1	Klebsiella pneumoniae;Escherichia coli;Klebsiella quasipneumoniae;Klebsiella variicola;Klebsiella aerogenes;Raoultella ornithinolytica;Klebsiella oxytoca;Klebsiella grimontii;Klebsiella michiganensis;Actinobacillus sp.;Raoultella planticola;Escherichia marmotae	12	Species	4	MOB-
CP044370.1	Klebsiella oxytoca	1	Genus	1	MOB-
CP044371.1	Klebsiella grimontii;Klebsiella michiganensis;Klebsiella pneumoniae	3	Species	1	MOB-
CP044374.1	Klebsiella pneumoniae	1	Species	1	MOB-
CP044377.1	Klebsiella pneumoniae;Escherichia coli;Klebsiella quasipneumoniae;Klebsiella variicola;Klebsiella aerogenes;Raoultella ornithinolytica;Klebsiella oxytoca;Raoultella sp.;Klebsiella grimontii	9	Species	2	MOB+
CP044378.1	Klebsiella pneumoniae;Escherichia coli;Klebsiella quasipneumoniae;Klebsiella variicola;Klebsiella aerogenes;Raoultella ornithinolytica;Klebsiella oxytoca	7	Species	2	MOB-
CP044379.1	Klebsiella pneumoniae	1	Species	1	MOB-
CP044381.1	Klebsiella pneumoniae;Escherichia coli;Klebsiella quasipneumoniae;Klebsiella variicola;Klebsiella aerogenes;Raoultella ornithinolytica;Klebsiella oxytoca;Raoultella sp.;Klebsiella grimontii;Actinobacillus sp.	10	Species	4	MOB-
CP044382.1	Klebsiella pneumoniae;Escherichia coli;Klebsiella quasipneumoniae;Klebsiella variicola;Klebsiella aerogenes;Raoultella ornithinolytica;Klebsiella oxytoca	7	Species	2	MOB-
CP044383.1	Klebsiella oxytoca;Klebsiella michiganensis;Salmonella enterica;Phytobacter ursingii;Citrobacter sp.;Citrobacter rodentium;Mixta intestinalis	7	Genus	3	MOB-
CP044384.1	Klebsiella pneumoniae	1	Species	1	MOB-
CP044386.1	Klebsiella pneumoniae;Escherichia coli;Klebsiella quasipneumoniae;Klebsiella variicola;Klebsiella aerogenes;Raoultella ornithinolytica;Klebsiella oxytoca;Raoultella sp.;Klebsiella grimontii	9	Species	2	MOB-
CP044387.1	Klebsiella pneumoniae;Escherichia coli;Klebsiella quasipneumoniae;Klebsiella variicola;Klebsiella aerogenes;Raoultella ornithinolytica;Klebsiella oxytoca;Klebsiella grimontii;Actinobacillus sp.	9	Species	4	MOB-
CP044390.1	Klebsiella pneumoniae;Escherichia coli;Klebsiella quasipneumoniae;Klebsiella variicola;Klebsiella aerogenes;Raoultella ornithinolytica;Klebsiella oxytoca;Actinobacillus sp.	8	Species	4	MOB-
CP044391.1	Klebsiella pneumoniae;Escherichia coli;Klebsiella quasipneumoniae;Klebsiella variicola;Klebsiella aerogenes;Raoultella ornithinolytica;Klebsiella oxytoca;Aeromonas caviae;Klebsiella grimontii;Klebsiella michiganensis;Raoultella planticola;Escherichia marmotae	12	Species	4	MOB+
CP044392.1	Erwinia amylovora	1	Order	1	MOB-
CP044394.1	Klebsiella pneumoniae;Escherichia coli;Klebsiella quasipneumoniae;Klebsiella variicola;Klebsiella aerogenes;Raoultella ornithinolytica;Klebsiella oxytoca;Actinobacillus sp.	8	Species	4	MOB-
CP044395.1	Klebsiella pneumoniae;Escherichia coli;Klebsiella quasipneumoniae;Klebsiella variicola;Klebsiella aerogenes;Raoultella ornithinolytica;Klebsiella oxytoca;Klebsiella grimontii;Klebsiella michiganensis;Raoultella planticola;Escherichia marmotae	11	Species	2	MOB-
CP044396.1	Erwinia amylovora	1	Order	1	MOB-
CP044397.1	Erwinia amylovora	1	Order	1	MOB-
CP045440.1	Staphylococcus warneri	1	Genus	1	MOB-
CP045443.1	Staphylococcus warneri	1	Genus	1	MOB+
CP045475.1	Staphylococcus warneri	1	Genus	1	MOB-
CP045476.1	Staphylococcus epidermidis	1	Genus	1	MOB-
CP045523.1	Escherichia coli;Escherichia albertii	2	Family	1	MOB+
CP045525.2	Escherichia coli;Escherichia sp.;Escherichia marmotae;Escherichia albertii	4	Family	1	MOB+
CP045527.2	Escherichia coli;Escherichia albertii	2	Family	1	MOB+
CP045558.1	Klebsiella variicola;Escherichia coli	2	Family	2	MOB+
CP045559.1	Actinobacillus sp.	1	Class	1	MOB-
CP045673.1	Dickeya oryzae;Levilactobacillus brevis	2	Class	6	MOB-
CP045785.1	Escherichia marmotae;Escherichia albertii;Escherichia coli;Shigella boydii	4	Genus	2	MOB-
CP045786.1	Dickeya oryzae;Shigella boydii	2	Genus	3	MOB-
CP045787.1	Dickeya oryzae	1	Order	1	MOB-
CP045933.1	Escherichia albertii;Escherichia coli	2	Family	1	MOB-
CP045934.1	Escherichia coli;Escherichia sp.;Escherichia marmotae;Escherichia albertii	4	Family	1	MOB+
CP045935.1	Escherichia albertii;Escherichia coli;Escherichia fergusonii	3	Family	1	MOB+
CP045937.1	Dickeya oryzae	1	Order	1	MOB-
CP045940.1	Dickeya oryzae	1	Order	1	MOB-
CP045942.1	Escherichia fergusonii;Escherichia coli;Escherichia albertii;Shigella boydii	4	Genus	2	MOB-
CP045943.1	Escherichia coli;Escherichia sp.;Escherichia marmotae;Escherichia albertii	4	Family	1	MOB+
CP046285.1	Escherichia marmotae;Escherichia albertii;Escherichia coli;Shigella boydii	4	Genus	2	MOB-
CP046289.1	Dickeya oryzae	1	Order	1	MOB-
CP046410.1	Dickeya oryzae	1	Class	1	MOB-
CP046596.1	Actinobacillus sp.	1	Class	1	MOB-
CP046599.1	Escherichia coli	1	Class	1	MOB-
CP046677.1	Escherichia marmotae;Escherichia albertii;Escherichia coli;Shigella boydii	4	Species	2	MOB-
CP046678.1	Escherichia fergusonii;Escherichia coli;Escherichia sp.;Escherichia marmotae;Escherichia albertii;Dickeya sp.	6	Species	3	MOB+
CP047036.1	Cereibacter sphaeroides	1	Species	1	MOB-
CP047042.1	Cereibacter sphaeroides	1	Species	1	MOB-
CP047083.1	Campylobacter coli	1	Genus	1	MOB-
CP047090.1	Escherichia fergusonii;Escherichia albertii;Escherichia coli	3	Family	1	MOB-
CP047091.1	Escherichia coli;Escherichia sp.;Escherichia marmotae;Escherichia albertii	4	Family	1	MOB+
CP047093.1	Actinobacillus sp.;Mannheimia granulomatis	2	Class	2	MOB-
CP047139.1	Ralstonia solanacearum	1	Species	1	MOB-
CP047483.1	Campylobacter jejuni	1	Species	1	MOB+
CP047672.1	Klebsiella variicola;Escherichia coli	2	Order	2	MOB+
CP048042.1	Salmonella enterica;Jejubacter calystegiae	2	Order	2	MOB+
CP048298.1	Escherichia coli;Escherichia marmotae;Escherichia albertii	3	Family	1	MOB+
CP048300.1	Enterobacter kobei;Enterobacter sp.;Escherichia coli;Escherichia sp.;Escherichia marmotae;Escherichia albertii	6	Family	2	MOB+
CP048302.1	Enterobacter kobei;Enterobacter sp.;Escherichia coli;Escherichia sp.;Escherichia marmotae;Escherichia albertii	6	Family	2	MOB+
CP048380.1	Aeromonas caviae;Klebsiella pneumoniae;Klebsiella variicola;Klebsiella quasipneumoniae;Klebsiella michiganensis;Raoultella terrigena	6	Species	4	MOB-
CP048381.1	Klebsiella pneumoniae;Escherichia coli;Klebsiella quasipneumoniae;Klebsiella variicola;Klebsiella aerogenes;Raoultella ornithinolytica;Klebsiella oxytoca;Klebsiella grimontii;Klebsiella michiganensis	9	Species	2	MOB+
CP048413.1	Klebsiella pneumoniae;Escherichia coli;Klebsiella quasipneumoniae;Klebsiella variicola;Klebsiella aerogenes;Raoultella ornithinolytica;Klebsiella oxytoca;Klebsiella michiganensis	8	Species	2	MOB+
CP048414.1	Klebsiella pneumoniae;Klebsiella quasipneumoniae;Klebsiella michiganensis;Escherichia coli;Escherichia sp.;Escherichia albertii	6	Species	2	MOB-
CP048854.1	Escherichia coli;Escherichia sp.;Escherichia marmotae;Escherichia albertii	4	Species	1	MOB+
CP048856.1	Escherichia coli;Escherichia sp.;Escherichia marmotae;Escherichia albertii	4	Species	1	MOB+
CP048858.1	Escherichia coli;Escherichia sp.;Escherichia marmotae;Escherichia albertii	4	Species	1	MOB+
CP048859.1	Dickeya oryzae	1	Order	1	MOB-
CP048861.1	Enterobacter kobei;Enterobacter sp.;Escherichia sp.;Escherichia marmotae;Escherichia albertii;Escherichia coli;Shigella boydii	7	Species	2	MOB-
CP048862.1	Escherichia coli	1	Genus	1	MOB-
CP048864.1	Dickeya oryzae	1	Order	1	MOB-
CP048866.1	Escherichia coli;Escherichia sp.;Escherichia marmotae;Escherichia albertii;Dickeya sp.	5	Species	3	MOB+
CP048868.1	Enterobacter kobei;Enterobacter sp.;Escherichia sp.;Escherichia marmotae;Escherichia albertii;Escherichia coli	6	Species	2	MOB+
CP048869.1	Escherichia coli;Escherichia albertii;Escherichia marmotae	3	Species	1	MOB+
CP048871.1	Escherichia coli;Escherichia sp.;Escherichia marmotae;Escherichia albertii	4	Species	1	MOB+
CP048872.1	Dickeya oryzae	1	Order	1	MOB-
CP048927.1	Escherichia coli;Escherichia marmotae;Mannheimia granulomatis	3	Family	4	MOB+
CP048936.1	Escherichia fergusonii;Escherichia coli;Escherichia sp.;Escherichia marmotae;Escherichia albertii	5	Species	1	MOB+
CP049030.1	Neisseria lactamica;Mesomycoplasma dispar;Klebsiella pneumoniae	3	Phylum	6	MOB-
CP049164.1	Escherichia coli;Escherichia sp.;Escherichia marmotae;Escherichia albertii	4	Family	1	MOB-
CP049166.1	Escherichia coli;Escherichia sp.;Escherichia marmotae;Escherichia albertii	4	Family	1	MOB+
CP049168.1	Escherichia coli;Escherichia sp.;Escherichia marmotae;Escherichia albertii	4	Family	1	MOB+
CP049170.1	Escherichia coli;Escherichia sp.;Escherichia marmotae;Escherichia albertii	4	Family	1	MOB+
CP049172.1	Escherichia coli;Escherichia sp.;Escherichia marmotae;Escherichia albertii	4	Family	1	MOB+
CP049174.1	Escherichia coli;Escherichia sp.;Escherichia marmotae;Escherichia albertii	4	Family	1	MOB+
CP049176.1	Escherichia coli;Escherichia albertii	2	Family	1	MOB+
CP049178.1	Escherichia coli;Escherichia sp.;Escherichia albertii	3	Family	1	MOB+
CP049180.1	Escherichia coli;Escherichia albertii	2	Family	1	MOB+
CP049186.1	Escherichia coli;Escherichia sp.;Escherichia marmotae;Escherichia albertii	4	Family	1	MOB+
CP049279.1	Escherichia albertii;Escherichia coli;Shigella boydii	3	Species	2	MOB-
CP049370.1	Staphylococcus epidermidis;Staphylococcus warneri	2	Genus	1	MOB+
CP049372.1	Staphylococcus warneri	1	Genus	1	MOB-
CP049373.1	Staphylococcus warneri	1	Genus	1	MOB-
CP049375.1	Staphylococcus warneri	1	Genus	1	MOB-
CP049378.1	Staphylococcus warneri	1	Genus	1	MOB-
CP049382.1	Staphylococcus warneri	1	Genus	1	MOB-
CP049385.1	Staphylococcus warneri	1	Genus	1	MOB-
CP049391.1	Staphylococcus warneri	1	Genus	1	MOB-
CP049392.1	Staphylococcus epidermidis;Staphylococcus warneri	2	Genus	1	MOB+
CP049393.1	Staphylococcus warneri	1	Genus	1	MOB-
CP049398.1	Staphylococcus warneri	1	Genus	1	MOB-
CP049401.1	Staphylococcus warneri	1	Genus	1	MOB-
CP049402.1	Staphylococcus warneri	1	Genus	1	MOB-
CP049404.1	Staphylococcus warneri	1	Genus	1	MOB-
CP049407.1	Staphylococcus warneri	1	Genus	1	MOB-
CP049408.1	Staphylococcus warneri	1	Genus	1	MOB-
CP049411.1	Staphylococcus warneri	1	Genus	1	MOB-
CP049412.1	Staphylococcus warneri	1	Genus	1	MOB-
CP049414.1	Staphylococcus epidermidis;Staphylococcus warneri	2	Genus	1	MOB+
CP049415.1	Staphylococcus warneri	1	Genus	1	MOB-
CP049419.1	Staphylococcus epidermidis;Staphylococcus warneri	2	Genus	1	MOB+
CP049422.1	Staphylococcus warneri	1	Genus	1	MOB-
CP049424.1	Staphylococcus warneri	1	Genus	1	MOB-
CP049426.1	Staphylococcus warneri	1	Genus	1	MOB-
CP049428.1	Staphylococcus warneri	1	Genus	1	MOB-
CP049430.1	Staphylococcus warneri	1	Genus	1	MOB-
CP049433.1	Staphylococcus warneri	1	Genus	1	MOB-
CP049439.1	Staphylococcus warneri	1	Genus	1	MOB-
CP049442.1	Staphylococcus aureus	1	Species	1	MOB-
CP049444.1	Staphylococcus warneri	1	Genus	1	MOB-
CP049446.1	Staphylococcus warneri	1	Genus	1	MOB-
CP049447.1	Staphylococcus epidermidis;Staphylococcus warneri	2	Genus	1	MOB+
CP049449.1	Staphylococcus warneri	1	Genus	1	MOB-
CP049451.1	Staphylococcus warneri	1	Genus	1	MOB-
CP049455.1	Staphylococcus warneri	1	Genus	1	MOB-
CP049456.1	Staphylococcus epidermidis;Staphylococcus warneri	2	Genus	1	MOB+
CP049457.1	Staphylococcus warneri	1	Genus	1	MOB-
CP049459.1	Staphylococcus warneri	1	Genus	1	MOB-
CP049462.1	Staphylococcus warneri	1	Genus	1	MOB-
CP049464.1	Staphylococcus warneri	1	Genus	1	MOB-
CP049466.1	Staphylococcus warneri	1	Genus	1	MOB-
CP049469.1	Staphylococcus epidermidis;Staphylococcus warneri	2	Genus	1	MOB-
CP049471.1	Staphylococcus epidermidis;Staphylococcus warneri	2	Genus	1	MOB+
CP049475.1	Staphylococcus warneri	1	Genus	1	MOB-
CP049477.1	Staphylococcus warneri	1	Genus	1	MOB-
CP049479.1	Staphylococcus warneri	1	Genus	1	MOB-
CP049483.1	Staphylococcus warneri	1	Genus	1	MOB-
CP049484.1	Staphylococcus epidermidis;Staphylococcus warneri	2	Genus	1	MOB-
CP049487.1	Staphylococcus warneri	1	Genus	1	MOB-
CP049489.1	Staphylococcus warneri	1	Genus	1	MOB-
CP049491.1	Staphylococcus warneri	1	Genus	1	MOB-
CP049492.1	Staphylococcus warneri	1	Genus	1	MOB-
CP049506.1	Staphylococcus epidermidis;Staphylococcus warneri	2	Genus	1	MOB+
CP049507.1	Staphylococcus warneri	1	Genus	1	MOB-
CP049509.1	Staphylococcus warneri	1	Genus	1	MOB-
CP049512.1	Staphylococcus warneri	1	Genus	1	MOB-
CP049513.1	Staphylococcus epidermidis	1	Genus	1	MOB+
CP049516.1	Staphylococcus warneri	1	Genus	1	MOB-
CP049520.1	Staphylococcus epidermidis;Staphylococcus warneri	2	Genus	1	MOB+
CP049521.1	Staphylococcus epidermidis;Staphylococcus warneri	2	Genus	1	MOB+
CP049527.1	Staphylococcus warneri	1	Genus	1	MOB-
CP049531.1	Staphylococcus epidermidis;Staphylococcus warneri	2	Genus	1	MOB+
CP049533.1	Staphylococcus warneri	1	Genus	1	MOB-
CP049541.1	Staphylococcus warneri	1	Genus	1	MOB-
CP049543.1	Staphylococcus epidermidis;Staphylococcus warneri	2	Genus	1	MOB+
CP049546.1	Staphylococcus warneri	1	Genus	1	MOB-
CP049549.1	Staphylococcus warneri	1	Genus	1	MOB-
CP049552.1	Staphylococcus warneri	1	Genus	1	MOB-
CP049557.1	Staphylococcus warneri	1	Genus	1	MOB-
CP049559.1	Staphylococcus warneri	1	Genus	1	MOB-
CP049562.1	Staphylococcus warneri	1	Genus	1	MOB-
CP049563.1	Staphylococcus warneri	1	Genus	1	MOB-
CP049566.1	Staphylococcus warneri	1	Genus	1	MOB-
CP049568.1	Staphylococcus warneri	1	Genus	1	MOB-
CP049571.1	Staphylococcus warneri	1	Genus	1	MOB-
CP049574.1	Staphylococcus warneri	1	Genus	1	MOB-
CP049576.1	Staphylococcus warneri	1	Genus	1	MOB-
CP049579.1	Staphylococcus warneri	1	Genus	1	MOB-
CP049582.1	Staphylococcus warneri	1	Genus	1	MOB-
CP049584.1	Staphylococcus epidermidis	1	Genus	1	MOB+
CP049585.1	Staphylococcus warneri	1	Genus	1	MOB-
CP049588.1	Staphylococcus warneri	1	Genus	1	MOB-
CP049607.1	Klebsiella variicola;Escherichia coli	2	Family	2	MOB+
CP049610.1	Enterobacter kobei;Enterobacter sp.;Escherichia coli;Escherichia marmotae;Escherichia albertii	5	Species	2	MOB-
CP049611.1	Escherichia coli;Escherichia marmotae;Escherichia albertii	3	Species	1	MOB-
CP049613.1	Escherichia coli;Escherichia marmotae;Escherichia albertii	3	Species	1	MOB-
CP049614.1	Escherichia coli;Escherichia sp.;Escherichia albertii;Escherichia marmotae	4	Species	1	MOB-
CP049615.1	Escherichia fergusonii;Escherichia marmotae;Escherichia coli;Escherichia albertii	4	Species	1	MOB-
CP049876.1	Escherichia fergusonii;Escherichia coli;Escherichia marmotae;Escherichia albertii	4	Family	1	MOB+
CP049982.1	Escherichia coli;Escherichia marmotae;Mannheimia granulomatis	3	Family	4	MOB+
CP049984.1	Escherichia coli;Escherichia marmotae;Escherichia albertii;Escherichia fergusonii	4	Family	1	MOB+
CP049987.1	Escherichia coli;Escherichia marmotae;Mannheimia granulomatis	3	Family	4	MOB+
CP049992.1	Staphylococcus epidermidis;Staphylococcus warneri	2	Genus	1	MOB-
CP049995.1	Staphylococcus warneri	1	Genus	1	MOB-
CP050000.1	Staphylococcus epidermidis	1	Genus	1	MOB+
CP050001.1	Staphylococcus warneri	1	Genus	1	MOB-
CP050276.1	Klebsiella oxytoca;Klebsiella pneumoniae;Klebsiella variicola;Escherichia coli;Escherichia sp.;Escherichia marmotae;Escherichia albertii	7	Species	2	MOB-
CP050278.1	Klebsiella quasipneumoniae;Klebsiella variicola;Raoultella ornithinolytica;Klebsiella pneumoniae;Escherichia coli;Klebsiella oxytoca;Klebsiella grimontii;Klebsiella michiganensis;Escherichia fergusonii	9	Species	2	MOB-
CP050279.1	Klebsiella pneumoniae	1	Genus	1	MOB+
CP050281.1	Klebsiella oxytoca;Klebsiella pneumoniae;Klebsiella variicola;Escherichia fergusonii	4	Species	2	MOB-
CP050282.1	Klebsiella quasipneumoniae;Klebsiella variicola;Raoultella ornithinolytica;Klebsiella pneumoniae;Escherichia coli;Klebsiella oxytoca;Klebsiella grimontii;Klebsiella michiganensis;Escherichia fergusonii;Escherichia sp.;Escherichia marmotae;Escherichia albertii	12	Species	2	MOB-
CP050283.1	Klebsiella pneumoniae	1	Genus	1	MOB+
CP050286.1	Klebsiella quasipneumoniae;Klebsiella variicola;Raoultella ornithinolytica;Klebsiella pneumoniae;Escherichia coli;Klebsiella oxytoca;Klebsiella grimontii;Klebsiella michiganensis;Escherichia fergusonii	9	Species	2	MOB-
CP050287.1	Klebsiella oxytoca	1	Genus	1	MOB-
CP050288.1	Klebsiella pneumoniae	1	Genus	1	MOB-
CP050740.1	Actinobacillus sp.	1	Class	1	MOB+
CP050741.1	Klebsiella grimontii;Klebsiella michiganensis;Salmonella enterica	3	Genus	2	MOB+
CP050743.1	Dickeya oryzae	1	Order	1	MOB-
CP050746.1	Klebsiella grimontii;Klebsiella michiganensis;Salmonella enterica	3	Genus	2	MOB+
CP050747.1	Escherichia coli;Escherichia albertii	2	Family	1	MOB+
CP050748.1	Mannheimia granulomatis	1	Class	1	MOB-
CP050997.1	Escherichia coli;Escherichia marmotae;Escherichia albertii	3	Species	1	MOB-
CP050999.1	Escherichia albertii;Escherichia coli	2	Species	1	MOB-
CP051000.1	Escherichia fergusonii;Escherichia sp.;Escherichia coli;Dickeya sp.	4	Species	3	MOB-
CP051408.1	Escherichia coli;Escherichia marmotae;Escherichia albertii	3	Family	1	MOB+
CP051632.1	Escherichia coli;Escherichia sp.;Escherichia marmotae;Shigella boydii	4	Species	2	MOB-
CP051676.1	Actinobacillus sp.;Escherichia coli;Escherichia marmotae;Escherichia albertii	4	Family	4	MOB+
CP051693.1	Escherichia coli;Escherichia sp.;Escherichia marmotae;Escherichia albertii	4	Species	1	MOB-
CP051750.1	Enterobacter kobei;Enterobacter sp.;Escherichia sp.;Escherichia marmotae;Escherichia albertii;Escherichia coli	6	Species	2	MOB+
CP051777.1	Escherichia coli;Escherichia sp.;Escherichia marmotae;Escherichia albertii;Shigella boydii	5	Species	2	MOB-
CP051785.1	Escherichia coli;Escherichia sp.;Escherichia marmotae;Escherichia albertii;Shigella boydii	5	Species	2	MOB-
CP051789.1	Escherichia coli;Escherichia sp.;Escherichia marmotae;Escherichia albertii;Shigella boydii	5	Species	2	MOB-
CP051791.1	Escherichia coli;Escherichia sp.;Escherichia marmotae;Escherichia albertii;Shigella boydii	5	Species	2	MOB-
CP051795.1	Escherichia coli;Escherichia sp.;Escherichia marmotae;Escherichia albertii;Shigella boydii	5	Species	2	MOB-
CP051797.1	Escherichia coli;Escherichia sp.;Escherichia marmotae;Escherichia albertii;Shigella boydii	5	Species	2	MOB-
CP051801.1	Escherichia coli;Escherichia sp.;Escherichia marmotae;Escherichia albertii;Shigella boydii	5	Species	2	MOB-
CP051803.1	Escherichia coli;Escherichia sp.;Escherichia marmotae;Escherichia albertii;Shigella boydii	5	Species	2	MOB-
CP051805.1	Escherichia coli;Escherichia sp.;Escherichia marmotae;Escherichia albertii;Shigella boydii	5	Species	2	MOB-
CP051807.1	Escherichia coli;Escherichia sp.;Escherichia marmotae;Escherichia albertii;Shigella boydii	5	Species	2	MOB-
CP051810.1	Escherichia coli;Escherichia sp.;Escherichia marmotae;Escherichia albertii;Shigella boydii	5	Species	2	MOB-
CP051813.1	Escherichia coli;Escherichia sp.;Escherichia marmotae;Escherichia albertii;Shigella boydii	5	Species	2	MOB-
CP051815.1	Escherichia coli;Escherichia sp.;Escherichia marmotae;Escherichia albertii;Shigella boydii	5	Species	2	MOB-
CP051820.1	Escherichia coli;Escherichia sp.;Escherichia marmotae;Escherichia albertii	4	Species	1	MOB-
CP051825.1	Dickeya oryzae	1	Order	1	MOB-
CP051826.1	Escherichia coli;Escherichia sp.;Escherichia marmotae;Escherichia albertii;Shigella boydii	5	Species	2	MOB-
CP051828.1	Dickeya oryzae	1	Order	1	MOB-
CP051829.1	Escherichia coli;Escherichia sp.;Escherichia marmotae;Escherichia albertii;Shigella boydii	5	Species	2	MOB-
CP051831.1	Dickeya oryzae	1	Order	1	MOB-
CP051832.1	Escherichia coli;Escherichia sp.;Escherichia marmotae;Escherichia albertii;Shigella boydii	5	Species	2	MOB-
CP051897.1	Staphylococcus warneri	1	Genus	1	MOB-
CP051899.1	Staphylococcus epidermidis;Staphylococcus warneri	2	Genus	1	MOB+
CP051900.1	Staphylococcus warneri	1	Genus	1	MOB-
CP051904.1	Staphylococcus epidermidis;Staphylococcus warneri	2	Genus	1	MOB+
CP051906.1	Staphylococcus warneri	1	Genus	1	MOB-
CP051908.1	Staphylococcus warneri	1	Genus	1	MOB-
CP051911.1	Staphylococcus warneri	1	Genus	1	MOB-
CP051913.1	Staphylococcus warneri	1	Genus	1	MOB-
CP051920.1	Staphylococcus warneri	1	Genus	1	MOB-
CP051923.1	Staphylococcus epidermidis;Staphylococcus warneri	2	Genus	1	MOB+
CP051924.1	Staphylococcus warneri	1	Genus	1	MOB-
CP051925.1	Staphylococcus warneri	1	Genus	1	MOB-
CP051928.1	Staphylococcus warneri	1	Genus	1	MOB-
CP051930.1	Staphylococcus epidermidis;Staphylococcus warneri;Staphylococcus pseudintermedius	3	Genus	1	MOB+
CP051931.1	Staphylococcus warneri	1	Genus	1	MOB-
CP051936.1	Staphylococcus warneri	1	Genus	1	MOB-
CP051940.1	Staphylococcus warneri	1	Genus	1	MOB-
CP051944.1	Staphylococcus warneri	1	Genus	1	MOB-
CP051946.1	Staphylococcus epidermidis	1	Genus	1	MOB+
CP051951.1	Staphylococcus epidermidis;Staphylococcus warneri	2	Genus	1	MOB-
CP051953.1	Staphylococcus warneri	1	Genus	1	MOB-
CP051955.1	Staphylococcus epidermidis;Staphylococcus warneri	2	Genus	1	MOB+
CP051956.1	Staphylococcus warneri	1	Genus	1	MOB-
CP051960.1	Staphylococcus epidermidis;Staphylococcus warneri	2	Genus	1	MOB+
CP051964.1	Staphylococcus warneri	1	Genus	1	MOB-
CP051966.1	Staphylococcus epidermidis;Staphylococcus warneri	2	Genus	1	MOB+
CP051969.1	Staphylococcus warneri	1	Genus	1	MOB-
CP051970.1	Staphylococcus warneri	1	Genus	1	MOB-
CP051973.1	Staphylococcus warneri	1	Genus	1	MOB-
CP051975.1	Staphylococcus warneri	1	Genus	1	MOB-
CP051977.1	Staphylococcus warneri	1	Genus	1	MOB-
CP051985.1	Staphylococcus warneri	1	Genus	1	MOB-
CP051986.1	Staphylococcus epidermidis	1	Genus	1	MOB+
CP051987.1	Staphylococcus warneri	1	Genus	1	MOB-
CP051993.1	Staphylococcus warneri	1	Genus	1	MOB-
CP051994.1	Staphylococcus aureus	1	Species	1	MOB-
CP051995.1	Staphylococcus warneri	1	Genus	1	MOB-
CP051998.1	Staphylococcus warneri	1	Genus	1	MOB-
CP052000.1	Staphylococcus epidermidis;Staphylococcus warneri	2	Genus	1	MOB+
CP052002.1	Staphylococcus warneri	1	Genus	1	MOB-
CP052005.1	Staphylococcus epidermidis;Staphylococcus warneri	2	Genus	1	MOB+
CP052007.1	Staphylococcus warneri	1	Genus	1	MOB-
CP052009.1	Staphylococcus warneri	1	Genus	1	MOB-
CP052011.1	Staphylococcus warneri	1	Genus	1	MOB-
CP052013.1	Staphylococcus warneri	1	Genus	1	MOB-
CP052017.1	Staphylococcus epidermidis;Staphylococcus warneri	2	Genus	1	MOB+
CP052020.1	Staphylococcus epidermidis;Staphylococcus warneri	2	Genus	1	MOB+
CP052023.1	Staphylococcus epidermidis;Staphylococcus warneri	2	Genus	1	MOB+
CP052026.1	Staphylococcus warneri	1	Genus	1	MOB-
CP052027.1	Staphylococcus warneri	1	Genus	1	MOB-
CP052030.1	Staphylococcus warneri	1	Genus	1	MOB-
CP052137.1	Klebsiella pneumoniae;Escherichia coli;Klebsiella quasipneumoniae;Klebsiella variicola;Klebsiella aerogenes;Raoultella ornithinolytica;Klebsiella oxytoca;Klebsiella michiganensis	8	Species	2	MOB+
CP052139.1	Escherichia coli	1	Family	1	MOB+
CP052140.1	Klebsiella pneumoniae;Escherichia coli;Klebsiella quasipneumoniae;Klebsiella variicola;Klebsiella aerogenes;Raoultella ornithinolytica;Klebsiella oxytoca;Klebsiella michiganensis	8	Species	2	MOB-
CP052144.1	Klebsiella oxytoca;Klebsiella pneumoniae;Klebsiella variicola	3	Species	1	MOB-
CP052145.1	Klebsiella pneumoniae;Klebsiella grimontii;Klebsiella michiganensis;Klebsiella quasipneumoniae	4	Species	2	MOB+
CP052148.1	Klebsiella pneumoniae;Escherichia coli;Klebsiella quasipneumoniae;Klebsiella variicola;Klebsiella aerogenes;Raoultella ornithinolytica;Klebsiella oxytoca;Klebsiella grimontii;Klebsiella michiganensis	9	Species	2	MOB+
CP052159.1	Klebsiella oxytoca;Klebsiella pneumoniae;Klebsiella variicola	3	Species	1	MOB-
CP052163.1	Klebsiella oxytoca;Klebsiella pneumoniae;Klebsiella variicola	3	Species	1	MOB-
CP052164.1	Klebsiella pneumoniae;Escherichia coli;Klebsiella quasipneumoniae;Klebsiella variicola;Klebsiella aerogenes;Raoultella ornithinolytica;Klebsiella oxytoca;Klebsiella grimontii;Klebsiella michiganensis;Raoultella planticola;Escherichia marmotae	11	Species	2	MOB+
CP052165.1	Klebsiella pneumoniae;Klebsiella grimontii;Klebsiella michiganensis;Klebsiella quasipneumoniae	4	Species	2	MOB+
CP052168.1	Klebsiella pneumoniae;Escherichia coli;Klebsiella quasipneumoniae;Klebsiella variicola;Klebsiella aerogenes;Raoultella ornithinolytica;Klebsiella oxytoca;Aeromonas caviae;Klebsiella michiganensis	9	Species	4	MOB+
CP052169.1	Klebsiella pneumoniae;Escherichia coli;Klebsiella quasipneumoniae;Klebsiella variicola;Klebsiella aerogenes;Raoultella ornithinolytica;Klebsiella oxytoca;Klebsiella grimontii;Klebsiella michiganensis;Raoultella planticola	10	Species	2	MOB+
CP052170.1	Escherichia marmotae	1	Family	1	MOB+
CP052173.1	Klebsiella pneumoniae;Escherichia coli;Klebsiella quasipneumoniae;Klebsiella variicola;Klebsiella aerogenes;Raoultella ornithinolytica;Klebsiella oxytoca;Klebsiella michiganensis	8	Species	2	MOB+
CP052176.1	Klebsiella pneumoniae;Escherichia coli;Klebsiella quasipneumoniae;Klebsiella variicola;Klebsiella aerogenes;Raoultella ornithinolytica;Klebsiella oxytoca;Klebsiella grimontii;Klebsiella michiganensis	9	Species	2	MOB+
CP052178.1	Klebsiella oxytoca;Klebsiella pneumoniae;Klebsiella variicola	3	Species	1	MOB-
CP052190.1	Klebsiella oxytoca;Klebsiella pneumoniae;Klebsiella variicola	3	Species	1	MOB-
CP052193.1	Klebsiella pneumoniae	1	Species	1	MOB-
CP052194.1	Klebsiella michiganensis;Klebsiella pneumoniae;Salmonella enterica	3	Species	2	MOB-
CP052204.1	Klebsiella oxytoca;Klebsiella pneumoniae;Klebsiella variicola	3	Species	1	MOB-
CP052205.1	Klebsiella quasipneumoniae;Klebsiella variicola;Raoultella ornithinolytica;Escherichia coli;Klebsiella oxytoca;Klebsiella pneumoniae;Klebsiella grimontii;Klebsiella michiganensis	8	Species	2	MOB+
CP052214.1	Klebsiella pneumoniae;Escherichia coli;Klebsiella quasipneumoniae;Klebsiella variicola;Klebsiella aerogenes;Raoultella ornithinolytica;Klebsiella oxytoca;Klebsiella grimontii;Klebsiella michiganensis	9	Species	2	MOB+
CP052216.1	Klebsiella pneumoniae	1	Species	1	MOB-
CP052218.1	Klebsiella pneumoniae;Escherichia coli;Klebsiella quasipneumoniae;Klebsiella variicola;Klebsiella aerogenes;Raoultella ornithinolytica;Klebsiella oxytoca;Klebsiella michiganensis	8	Species	2	MOB+
CP052219.1	Klebsiella pneumoniae;Klebsiella quasipneumoniae;Escherichia coli;Klebsiella oxytoca;Klebsiella grimontii;Klebsiella variicola;Klebsiella michiganensis	7	Species	2	MOB-
CP052220.1	Klebsiella oxytoca	1	Genus	1	MOB-
CP052221.1	Dickeya oryzae	1	Order	1	MOB-
CP052223.1	Klebsiella pneumoniae	1	Species	1	MOB-
CP052232.1	Klebsiella oxytoca;Klebsiella pneumoniae;Klebsiella variicola	3	Species	1	MOB-
CP052233.1	Klebsiella pneumoniae;Escherichia coli;Klebsiella quasipneumoniae;Klebsiella variicola;Klebsiella aerogenes;Raoultella ornithinolytica;Klebsiella oxytoca;Raoultella sp.	8	Species	2	MOB-
CP052236.1	Klebsiella pneumoniae;Escherichia coli;Klebsiella quasipneumoniae;Klebsiella variicola;Klebsiella aerogenes;Raoultella ornithinolytica;Klebsiella oxytoca;Raoultella sp.;Klebsiella grimontii	9	Species	2	MOB+
CP052237.1	Klebsiella pneumoniae;Klebsiella variicola;Klebsiella quasipneumoniae;Klebsiella michiganensis	4	Species	1	MOB-
CP052240.1	Klebsiella pneumoniae;Escherichia coli;Klebsiella quasipneumoniae;Klebsiella variicola;Klebsiella aerogenes;Raoultella ornithinolytica;Klebsiella oxytoca;Raoultella sp.;Klebsiella grimontii	9	Species	2	MOB+
CP052242.1	Klebsiella pneumoniae;Escherichia coli;Klebsiella quasipneumoniae;Klebsiella variicola;Klebsiella aerogenes;Raoultella ornithinolytica;Klebsiella oxytoca;Raoultella sp.;Klebsiella grimontii	9	Species	2	MOB+
CP052243.1	Klebsiella pneumoniae;Escherichia coli;Klebsiella quasipneumoniae;Klebsiella variicola;Klebsiella aerogenes;Raoultella ornithinolytica;Klebsiella oxytoca;Klebsiella grimontii;Klebsiella michiganensis	9	Species	2	MOB+
CP052259.1	Klebsiella oxytoca;Klebsiella pneumoniae;Klebsiella variicola	3	Species	1	MOB-
CP052260.1	Escherichia coli;Escherichia albertii	2	Family	1	MOB+
CP052261.1	Escherichia coli;Escherichia sp.;Escherichia marmotae;Escherichia albertii	4	Family	1	MOB+
CP052263.1	Klebsiella pneumoniae;Escherichia coli;Klebsiella quasipneumoniae;Klebsiella variicola;Klebsiella aerogenes;Raoultella ornithinolytica;Klebsiella oxytoca;Klebsiella grimontii;Klebsiella michiganensis	9	Species	2	MOB+
CP052264.1	Klebsiella oxytoca	1	Genus	1	MOB-
CP052266.1	Klebsiella pneumoniae;Escherichia coli;Klebsiella quasipneumoniae;Klebsiella variicola;Klebsiella aerogenes;Raoultella ornithinolytica;Klebsiella oxytoca;Klebsiella michiganensis	8	Species	2	MOB+
CP052267.1	Erwinia amylovora;Klebsiella pneumoniae	2	Species	3	MOB-
CP052269.1	Klebsiella pneumoniae;Escherichia coli;Klebsiella quasipneumoniae;Klebsiella variicola;Klebsiella aerogenes;Raoultella ornithinolytica;Klebsiella oxytoca;Raoultella sp.;Klebsiella grimontii	9	Species	2	MOB+
CP052270.1	Klebsiella pneumoniae;Klebsiella variicola;Klebsiella quasipneumoniae;Klebsiella michiganensis	4	Species	1	MOB-
CP052273.1	Erwinia amylovora	1	Order	1	MOB-
CP052274.1	Klebsiella pneumoniae	1	Species	1	MOB-
CP052276.1	Klebsiella pneumoniae;Escherichia coli;Klebsiella quasipneumoniae;Klebsiella variicola;Klebsiella aerogenes;Raoultella ornithinolytica;Klebsiella oxytoca;Klebsiella grimontii;Klebsiella michiganensis	9	Species	2	MOB+
CP052279.1	Klebsiella pneumoniae;Escherichia coli;Klebsiella quasipneumoniae;Klebsiella variicola;Klebsiella aerogenes;Raoultella ornithinolytica;Klebsiella oxytoca;Klebsiella michiganensis	8	Species	2	MOB+
CP052281.1	Klebsiella oxytoca	1	Genus	1	MOB-
CP052282.1	Klebsiella pneumoniae;Klebsiella variicola;Klebsiella quasipneumoniae;Klebsiella michiganensis;Escherichia coli	5	Species	2	MOB-
CP052284.1	Klebsiella pneumoniae	1	Species	1	MOB-
CP052287.1	Klebsiella pneumoniae;Escherichia coli;Klebsiella quasipneumoniae;Klebsiella variicola;Klebsiella aerogenes;Raoultella ornithinolytica;Klebsiella oxytoca;Aeromonas caviae;Klebsiella grimontii;Klebsiella michiganensis;Raoultella terrigena	11	Species	4	MOB+
CP052288.1	Klebsiella pneumoniae;Escherichia coli;Klebsiella quasipneumoniae;Klebsiella variicola;Klebsiella aerogenes;Raoultella ornithinolytica;Klebsiella oxytoca;Klebsiella grimontii;Klebsiella michiganensis	9	Species	2	MOB+
CP052290.1	Klebsiella pneumoniae	1	Species	1	MOB-
CP052296.1	Klebsiella pneumoniae;Escherichia coli;Klebsiella quasipneumoniae;Klebsiella variicola;Klebsiella aerogenes;Raoultella ornithinolytica;Klebsiella oxytoca;Klebsiella michiganensis	8	Species	2	MOB+
CP052298.1	Klebsiella pneumoniae;Escherichia coli;Klebsiella quasipneumoniae;Klebsiella variicola;Klebsiella aerogenes;Raoultella ornithinolytica;Klebsiella oxytoca;Klebsiella grimontii;Klebsiella michiganensis	9	Species	2	MOB+
CP052299.1	Erwinia amylovora	1	Order	1	MOB-
CP052300.1	Klebsiella pneumoniae	1	Species	1	MOB-
CP052304.1	Klebsiella oxytoca;Klebsiella pneumoniae;Klebsiella variicola	3	Species	1	MOB-
CP052307.1	Klebsiella pneumoniae;Escherichia coli;Klebsiella quasipneumoniae;Klebsiella variicola;Klebsiella aerogenes;Raoultella ornithinolytica;Klebsiella oxytoca;Klebsiella grimontii;Klebsiella michiganensis	9	Species	2	MOB+
CP052308.1	Klebsiella pneumoniae	1	Species	1	MOB-
CP052310.1	Klebsiella pneumoniae;Escherichia coli;Klebsiella quasipneumoniae;Klebsiella variicola;Klebsiella aerogenes;Raoultella ornithinolytica;Klebsiella oxytoca;Raoultella sp.;Klebsiella grimontii	9	Species	2	MOB+
CP052311.1	Klebsiella oxytoca	1	Genus	1	MOB-
CP052313.1	Klebsiella pneumoniae	1	Species	1	MOB-
CP052316.1	Klebsiella quasipneumoniae;Klebsiella variicola;Raoultella ornithinolytica;Escherichia coli;Klebsiella oxytoca;Klebsiella pneumoniae;Klebsiella grimontii;Klebsiella michiganensis	8	Species	2	MOB+
CP052317.1	Klebsiella pneumoniae;Klebsiella variicola	2	Species	1	MOB-
CP052321.1	Klebsiella grimontii;Klebsiella pneumoniae;Klebsiella variicola;Klebsiella quasipneumoniae;Klebsiella michiganensis;Escherichia coli;Escherichia marmotae	7	Species	2	MOB+
CP052322.1	Dickeya oryzae	1	Order	1	MOB-
CP052325.1	Klebsiella pneumoniae;Escherichia coli;Klebsiella quasipneumoniae;Klebsiella variicola;Klebsiella aerogenes;Raoultella ornithinolytica;Klebsiella michiganensis;Klebsiella oxytoca;Raoultella sp.	9	Species	2	MOB+
CP052327.1	Klebsiella pneumoniae;Escherichia coli;Klebsiella quasipneumoniae;Klebsiella variicola;Klebsiella aerogenes;Raoultella ornithinolytica;Klebsiella oxytoca;Raoultella sp.;Klebsiella grimontii	9	Species	2	MOB+
CP052329.1	Klebsiella oxytoca	1	Genus	1	MOB-
CP052330.1	Klebsiella pneumoniae;Escherichia coli;Klebsiella quasipneumoniae;Klebsiella variicola;Klebsiella aerogenes;Raoultella ornithinolytica;Klebsiella oxytoca;Klebsiella michiganensis;Raoultella planticola;Escherichia marmotae	10	Species	2	MOB+
CP052333.1	Klebsiella grimontii;Klebsiella michiganensis;Klebsiella pneumoniae	3	Species	1	MOB-
CP052337.1	Klebsiella pneumoniae;Escherichia coli;Klebsiella quasipneumoniae;Klebsiella variicola;Klebsiella aerogenes;Raoultella ornithinolytica;Klebsiella oxytoca;Klebsiella michiganensis;Raoultella planticola	9	Species	2	MOB+
CP052338.1	Klebsiella pneumoniae;Escherichia coli;Klebsiella quasipneumoniae;Klebsiella variicola;Klebsiella aerogenes;Raoultella ornithinolytica;Klebsiella oxytoca;Klebsiella michiganensis;Enterobacter kobei;Enterobacter sp.;Raoultella planticola;Escherichia marmotae	12	Species	2	MOB+
CP052339.1	Salmonella enterica	1	Family	1	MOB-
CP052340.1	Klebsiella pneumoniae;Escherichia coli;Klebsiella aerogenes;Klebsiella quasipneumoniae;Klebsiella variicola	5	Species	2	MOB-
CP052341.1	Erwinia amylovora	1	Order	1	MOB-
CP052352.1	Klebsiella oxytoca	1	Genus	1	MOB-
CP052353.1	Klebsiella pneumoniae;Klebsiella variicola;Klebsiella quasipneumoniae;Klebsiella michiganensis;Raoultella terrigena;Raoultella ornithinolytica	6	Species	2	MOB+
CP052354.1	Klebsiella pneumoniae;Klebsiella oxytoca;Salmonella enterica	3	Species	2	MOB-
CP052357.1	Klebsiella oxytoca;Klebsiella pneumoniae;Klebsiella variicola	3	Species	1	MOB-
CP052358.1	Klebsiella pneumoniae;Escherichia coli;Klebsiella quasipneumoniae;Klebsiella variicola;Klebsiella aerogenes;Raoultella ornithinolytica;Klebsiella oxytoca;Klebsiella michiganensis;Enterobacter kobei;Enterobacter sp.;Raoultella planticola;Escherichia marmotae	12	Species	2	MOB+
CP052359.1	Cronobacter sakazakii;Klebsiella grimontii	2	Genus	2	MOB+
CP052363.1	Klebsiella oxytoca;Klebsiella pneumoniae;Klebsiella variicola	3	Species	1	MOB-
CP052364.1	Klebsiella pneumoniae;Escherichia coli;Klebsiella quasipneumoniae;Klebsiella variicola;Klebsiella aerogenes;Raoultella ornithinolytica;Klebsiella oxytoca;Klebsiella michiganensis;Enterobacter kobei;Enterobacter sp.;Raoultella planticola;Escherichia marmotae	12	Species	2	MOB+
CP052366.1	Klebsiella grimontii;Klebsiella michiganensis;Klebsiella pneumoniae	3	Species	1	MOB-
CP052370.1	Klebsiella pneumoniae;Klebsiella variicola;Klebsiella quasipneumoniae;Klebsiella michiganensis	4	Species	1	MOB-
CP052371.1	Klebsiella pneumoniae	1	Species	1	MOB-
CP052373.1	Klebsiella oxytoca;Pseudomonas aeruginosa	2	Genus	4	MOB-
CP052374.1	Klebsiella pneumoniae;Escherichia coli;Klebsiella quasipneumoniae;Klebsiella variicola;Klebsiella aerogenes;Raoultella ornithinolytica;Klebsiella oxytoca;Klebsiella michiganensis;Enterobacter kobei;Enterobacter sp.;Raoultella planticola;Escherichia marmotae	12	Species	2	MOB+
CP052380.1	Klebsiella pneumoniae;Escherichia coli;Klebsiella quasipneumoniae;Klebsiella variicola;Klebsiella aerogenes;Raoultella ornithinolytica;Klebsiella oxytoca;Klebsiella michiganensis	8	Species	2	MOB+
CP052382.1	Escherichia coli;Escherichia albertii	2	Family	1	MOB+
CP052387.1	Klebsiella pneumoniae;Klebsiella variicola;Klebsiella quasipneumoniae;Klebsiella michiganensis	4	Species	1	MOB+
CP052389.1	Klebsiella pneumoniae	1	Species	1	MOB-
CP052390.1	Klebsiella oxytoca	1	Genus	1	MOB-
CP052391.1	Klebsiella pneumoniae;Raoultella terrigena	2	Species	2	MOB-
CP052393.1	Klebsiella oxytoca	1	Genus	1	MOB-
CP052394.1	Cronobacter sakazakii;Klebsiella grimontii	2	Genus	2	MOB+
CP052395.1	Klebsiella pneumoniae;Klebsiella oxytoca;Salmonella enterica	3	Species	2	MOB-
CP052397.1	Klebsiella pneumoniae	1	Species	1	MOB-
CP052400.1	Raoultella ornithinolytica;Raoultella sp.;Klebsiella pneumoniae;Proteus mirabilis	4	Species	3	MOB+
CP052401.1	Klebsiella pneumoniae;Escherichia coli;Klebsiella quasipneumoniae;Klebsiella variicola;Klebsiella aerogenes;Raoultella ornithinolytica;Klebsiella oxytoca;Klebsiella grimontii;Klebsiella michiganensis	9	Species	2	MOB+
CP052405.1	Klebsiella pneumoniae;Escherichia coli;Klebsiella quasipneumoniae;Klebsiella variicola;Klebsiella aerogenes;Raoultella ornithinolytica;Klebsiella oxytoca;Klebsiella michiganensis	8	Species	2	MOB+
CP052408.1	Klebsiella pneumoniae;Klebsiella quasipneumoniae;Escherichia coli;Klebsiella oxytoca;Klebsiella variicola;Klebsiella michiganensis	6	Species	2	MOB+
CP052409.1	Klebsiella oxytoca	1	Genus	1	MOB-
CP052410.1	Klebsiella grimontii;Klebsiella michiganensis;Klebsiella pneumoniae;Escherichia coli	4	Species	2	MOB-
CP052415.1	Klebsiella pneumoniae;Klebsiella quasipneumoniae;Escherichia coli;Klebsiella oxytoca;Klebsiella variicola;Klebsiella michiganensis	6	Species	2	MOB+
CP052416.1	Klebsiella oxytoca	1	Genus	1	MOB-
CP052417.1	Klebsiella grimontii;Klebsiella michiganensis;Klebsiella pneumoniae;Escherichia coli	4	Species	2	MOB-
CP052419.1	Klebsiella pneumoniae	1	Species	1	MOB-
CP052423.1	Klebsiella pneumoniae;Klebsiella variicola;Klebsiella quasipneumoniae;Klebsiella michiganensis;Escherichia coli;Klebsiella oxytoca	6	Species	2	MOB-
CP052425.1	Klebsiella pneumoniae	1	Species	1	MOB-
CP052432.1	Klebsiella oxytoca;Klebsiella pneumoniae;Klebsiella variicola	3	Species	1	MOB-
CP052433.1	Cronobacter sakazakii;Klebsiella grimontii	2	Genus	2	MOB+
CP052435.1	Klebsiella pneumoniae;Escherichia coli;Klebsiella quasipneumoniae;Klebsiella variicola;Klebsiella aerogenes;Raoultella ornithinolytica;Klebsiella oxytoca;Klebsiella michiganensis	8	Species	2	MOB-
CP052436.1	Klebsiella pneumoniae;Escherichia coli;Klebsiella quasipneumoniae;Klebsiella variicola;Klebsiella aerogenes;Raoultella ornithinolytica;Klebsiella oxytoca;Raoultella sp.;Klebsiella grimontii;Klebsiella michiganensis;Raoultella planticola	11	Species	2	MOB+
CP052437.1	Klebsiella pneumoniae;Klebsiella variicola;Klebsiella quasipneumoniae;Klebsiella michiganensis;Raoultella terrigena;Raoultella ornithinolytica	6	Species	2	MOB+
CP052438.1	Klebsiella pneumoniae;Escherichia coli;Klebsiella quasipneumoniae;Klebsiella variicola;Klebsiella aerogenes;Raoultella ornithinolytica;Klebsiella oxytoca;Klebsiella grimontii;Klebsiella sp.	9	Species	2	MOB+
CP052441.1	Klebsiella pneumoniae;Escherichia coli;Klebsiella quasipneumoniae;Klebsiella variicola;Klebsiella aerogenes;Raoultella ornithinolytica;Klebsiella oxytoca;Klebsiella grimontii;Klebsiella michiganensis	9	Species	2	MOB+
CP052444.1	Shewanella algae	1	Class	4	MOB+
CP052445.1	Klebsiella variicola	1	Genus	1	MOB-
CP052446.1	Cronobacter sakazakii;Klebsiella grimontii	2	Genus	2	MOB+
CP052450.1	Klebsiella pneumoniae;Escherichia coli;Klebsiella quasipneumoniae;Klebsiella variicola;Klebsiella aerogenes;Raoultella ornithinolytica;Klebsiella oxytoca;Klebsiella michiganensis	8	Species	2	MOB+
CP052469.1	Klebsiella pneumoniae;Klebsiella quasipneumoniae;Escherichia coli;Klebsiella oxytoca;Klebsiella variicola;Klebsiella michiganensis	6	Species	2	MOB+
CP052470.1	Klebsiella oxytoca	1	Genus	1	MOB-
CP052471.1	Klebsiella grimontii;Klebsiella michiganensis;Klebsiella pneumoniae;Escherichia coli	4	Species	2	MOB-
CP052472.1	Salmonella enterica;Proteus mirabilis;Jejubacter calystegiae	3	Family	3	MOB+
CP052475.1	Klebsiella pneumoniae	1	Species	1	MOB-
CP052477.1	Klebsiella pneumoniae;Klebsiella quasipneumoniae;Escherichia coli;Klebsiella oxytoca;Klebsiella variicola;Klebsiella michiganensis	6	Species	2	MOB+
CP052479.1	Klebsiella grimontii;Klebsiella michiganensis;Klebsiella pneumoniae;Escherichia coli	4	Species	2	MOB-
CP052480.1	Mixta intestinalis;Erwinia sp.;Erwinia pyrifoliae	3	Order	2	MOB+
CP052482.1	Klebsiella pneumoniae	1	Species	1	MOB-
CP052485.1	Klebsiella pneumoniae;Klebsiella variicola;Klebsiella quasipneumoniae;Klebsiella michiganensis	4	Species	1	MOB-
CP052488.1	Klebsiella pneumoniae;Escherichia coli;Klebsiella quasipneumoniae;Klebsiella variicola;Klebsiella aerogenes;Raoultella ornithinolytica;Klebsiella oxytoca;Raoultella sp.;Klebsiella grimontii	9	Species	2	MOB+
CP052489.1	Klebsiella pneumoniae;Klebsiella variicola;Klebsiella quasipneumoniae;Klebsiella michiganensis	4	Species	1	MOB-
CP052495.1	Klebsiella oxytoca;Klebsiella pneumoniae;Klebsiella variicola	3	Species	1	MOB-
CP052496.1	Klebsiella quasipneumoniae;Klebsiella variicola;Raoultella ornithinolytica;Escherichia coli;Klebsiella oxytoca;Klebsiella pneumoniae;Klebsiella grimontii;Klebsiella michiganensis	8	Species	2	MOB+
CP052499.1	Klebsiella pneumoniae;Escherichia coli;Klebsiella quasipneumoniae;Klebsiella variicola;Klebsiella aerogenes;Raoultella ornithinolytica;Klebsiella oxytoca;Klebsiella grimontii;Klebsiella michiganensis	9	Species	2	MOB+
CP052504.1	Klebsiella pneumoniae;Escherichia coli;Klebsiella quasipneumoniae;Klebsiella variicola;Klebsiella aerogenes;Raoultella ornithinolytica;Klebsiella oxytoca;Klebsiella michiganensis	8	Species	2	MOB+
CP052506.1	Klebsiella pneumoniae;Escherichia coli;Klebsiella quasipneumoniae;Klebsiella variicola;Klebsiella aerogenes;Raoultella ornithinolytica;Klebsiella oxytoca;Klebsiella grimontii;Klebsiella michiganensis	9	Species	2	MOB+
CP052507.1	Escherichia marmotae	1	Family	1	MOB+
CP052521.1	Klebsiella pneumoniae;Escherichia coli;Klebsiella quasipneumoniae;Klebsiella variicola;Klebsiella aerogenes;Raoultella ornithinolytica;Klebsiella oxytoca;Klebsiella michiganensis	8	Species	2	MOB+
CP052525.1	Klebsiella pneumoniae;Escherichia coli;Klebsiella quasipneumoniae;Klebsiella variicola;Klebsiella aerogenes;Raoultella ornithinolytica;Klebsiella oxytoca;Raoultella sp.;Klebsiella grimontii;Klebsiella michiganensis;Raoultella terrigena;Raoultella planticola	12	Species	2	MOB+
CP052526.1	Klebsiella pneumoniae;Escherichia coli;Klebsiella quasipneumoniae;Klebsiella variicola;Klebsiella aerogenes;Raoultella ornithinolytica;Klebsiella oxytoca;Klebsiella michiganensis;Raoultella planticola;Escherichia marmotae	10	Species	2	MOB+
CP052528.1	Escherichia coli;Escherichia sp.;Escherichia marmotae;Escherichia albertii	4	Family	1	MOB+
CP052534.1	Klebsiella pneumoniae;Escherichia coli;Klebsiella quasipneumoniae;Klebsiella variicola;Klebsiella aerogenes;Raoultella ornithinolytica;Klebsiella oxytoca;Klebsiella michiganensis	8	Species	2	MOB+
CP052535.1	Klebsiella pneumoniae;Escherichia coli;Klebsiella quasipneumoniae;Klebsiella variicola;Klebsiella aerogenes;Raoultella ornithinolytica;Klebsiella michiganensis;Klebsiella oxytoca;Klebsiella grimontii;Aeromonas caviae	10	Species	4	MOB+
CP052538.1	Klebsiella pneumoniae;Escherichia coli;Klebsiella quasipneumoniae;Klebsiella variicola;Klebsiella aerogenes;Raoultella ornithinolytica;Klebsiella oxytoca;Klebsiella grimontii;Klebsiella michiganensis	9	Species	2	MOB+
CP052539.1	Klebsiella pneumoniae;Escherichia coli;Klebsiella quasipneumoniae;Klebsiella variicola;Klebsiella aerogenes;Raoultella ornithinolytica;Klebsiella michiganensis;Klebsiella oxytoca;Raoultella sp.;Klebsiella grimontii	10	Species	2	MOB+
CP052540.1	Klebsiella pneumoniae;Escherichia coli;Klebsiella quasipneumoniae;Klebsiella variicola;Klebsiella aerogenes;Raoultella ornithinolytica;Klebsiella oxytoca;Raoultella sp.;Klebsiella grimontii;Klebsiella michiganensis;Enterobacter kobei;Enterobacter sp.;Raoultella terrigena;Raoultella planticola	14	Species	2	MOB+
CP052542.1	Klebsiella pneumoniae	1	Species	1	MOB-
CP052545.1	Klebsiella pneumoniae;Escherichia coli;Klebsiella quasipneumoniae;Klebsiella variicola;Klebsiella aerogenes;Raoultella ornithinolytica;Klebsiella oxytoca;Klebsiella michiganensis	8	Species	2	MOB+
CP052547.1	Klebsiella grimontii;Klebsiella michiganensis;Klebsiella pneumoniae	3	Species	1	MOB-
CP052552.1	Klebsiella oxytoca	1	Genus	1	MOB-
CP052553.1	Klebsiella pneumoniae;Escherichia coli;Klebsiella quasipneumoniae;Klebsiella variicola;Klebsiella aerogenes;Raoultella ornithinolytica;Klebsiella oxytoca;Klebsiella grimontii;Klebsiella michiganensis;Raoultella planticola;Escherichia marmotae	11	Species	2	MOB+
CP052554.1	Klebsiella grimontii;Klebsiella michiganensis;Klebsiella pneumoniae;Escherichia coli	4	Species	2	MOB-
CP052558.1	Klebsiella pneumoniae;Escherichia coli;Klebsiella quasipneumoniae;Klebsiella variicola;Klebsiella aerogenes;Raoultella ornithinolytica;Klebsiella oxytoca;Raoultella sp.;Klebsiella grimontii	9	Species	2	MOB+
CP052559.1	Klebsiella pneumoniae;Klebsiella variicola;Klebsiella quasipneumoniae;Klebsiella michiganensis	4	Species	1	MOB-
CP052563.1	Klebsiella oxytoca;Klebsiella pneumoniae;Klebsiella variicola	3	Species	1	MOB-
CP052564.1	Klebsiella pneumoniae;Escherichia coli;Klebsiella quasipneumoniae;Klebsiella variicola;Klebsiella aerogenes;Raoultella ornithinolytica;Klebsiella oxytoca;Klebsiella grimontii;Klebsiella michiganensis	9	Species	2	MOB+
CP052566.1	Klebsiella pneumoniae;Escherichia coli;Klebsiella quasipneumoniae;Klebsiella variicola;Klebsiella aerogenes;Raoultella ornithinolytica;Klebsiella oxytoca;Klebsiella grimontii;Klebsiella michiganensis	9	Species	2	MOB+
CP052568.1	Klebsiella pneumoniae	1	Species	1	MOB-
CP052570.1	Klebsiella pneumoniae;Escherichia coli;Klebsiella quasipneumoniae;Klebsiella variicola;Klebsiella aerogenes;Raoultella ornithinolytica;Klebsiella oxytoca;Klebsiella michiganensis	8	Species	2	MOB+
CP052572.1	Klebsiella pneumoniae;Klebsiella variicola;Klebsiella quasipneumoniae;Klebsiella michiganensis	4	Species	1	MOB-
CP052768.1	Escherichia marmotae	1	Family	1	MOB+
CP052779.1	Escherichia coli;Escherichia marmotae;Escherichia albertii	3	Family	1	MOB+
CP052781.1	Escherichia coli;Escherichia marmotae;Escherichia albertii	3	Family	1	MOB+
CP052783.1	Actinobacillus sp.;Escherichia coli;Escherichia marmotae;Escherichia albertii	4	Family	4	MOB+
CP052784.1	Actinobacillus sp.	1	Class	1	MOB-
CP052786.1	Actinobacillus sp.;Escherichia coli;Escherichia marmotae;Escherichia albertii	4	Family	4	MOB+
CP052788.1	Actinobacillus sp.;Escherichia coli;Escherichia marmotae;Escherichia albertii	4	Family	4	MOB+
CP052790.1	Escherichia fergusonii	1	Family	1	MOB+
CP052791.1	Escherichia coli;Escherichia marmotae;Escherichia albertii	3	Family	1	MOB+
CP052793.1	Escherichia coli;Escherichia marmotae;Escherichia albertii	3	Family	1	MOB+
CP052795.1	Actinobacillus sp.;Escherichia coli;Escherichia marmotae;Escherichia albertii	4	Family	4	MOB+
CP052799.1	Actinobacillus sp.;Escherichia coli;Escherichia marmotae;Escherichia albertii	4	Family	4	MOB+
CP052802.1	Actinobacillus sp.;Escherichia coli;Escherichia marmotae;Escherichia albertii	4	Family	4	MOB+
CP052804.1	Escherichia coli;Escherichia marmotae;Escherichia albertii	3	Family	1	MOB+
CP052806.1	Actinobacillus sp.;Escherichia coli;Escherichia marmotae;Escherichia albertii	4	Family	4	MOB+
CP052808.1	Actinobacillus sp.;Escherichia coli;Escherichia marmotae;Escherichia albertii	4	Family	4	MOB+
CP052810.1	Actinobacillus sp.;Escherichia coli;Escherichia marmotae;Escherichia albertii	4	Family	4	MOB+
CP052812.1	Escherichia coli;Escherichia marmotae;Escherichia albertii	3	Family	1	MOB+
CP052814.1	Escherichia coli;Escherichia marmotae;Escherichia albertii	3	Family	1	MOB+
CP052816.1	Actinobacillus sp.;Escherichia coli;Escherichia marmotae;Escherichia albertii	4	Family	4	MOB-
CP052818.1	Actinobacillus sp.;Escherichia coli;Escherichia marmotae;Escherichia albertii	4	Family	4	MOB+
CP052820.1	Actinobacillus sp.;Escherichia coli;Escherichia marmotae;Escherichia albertii	4	Family	4	MOB+
CP052822.1	Escherichia coli;Escherichia marmotae;Escherichia albertii	3	Family	1	MOB+
CP052824.1	Actinobacillus sp.;Escherichia coli;Escherichia marmotae;Escherichia albertii	4	Family	4	MOB+
CP052828.1	Actinobacillus sp.;Escherichia coli;Escherichia marmotae;Escherichia albertii	4	Family	4	MOB+
CP052830.1	Escherichia coli;Escherichia marmotae;Escherichia albertii	3	Family	1	MOB+
CP052832.1	Actinobacillus sp.;Escherichia coli;Escherichia marmotae;Escherichia albertii	4	Family	4	MOB+
CP052834.1	Escherichia coli;Escherichia marmotae;Escherichia albertii	3	Family	1	MOB+
CP052836.1	Actinobacillus sp.;Escherichia coli;Escherichia marmotae;Escherichia albertii	4	Family	4	MOB+
CP052838.1	Actinobacillus sp.;Escherichia coli;Escherichia marmotae;Escherichia albertii	4	Family	4	MOB+
CP052840.1	Actinobacillus sp.;Escherichia coli;Escherichia marmotae;Escherichia albertii	4	Family	4	MOB+
CP052947.1	Staphylococcus warneri	1	Genus	1	MOB-
CP052950.1	Staphylococcus epidermidis	1	Species	1	MOB-
CP052952.1	Staphylococcus epidermidis;Staphylococcus warneri	2	Species	1	MOB-
CP052954.1	Staphylococcus epidermidis;Staphylococcus warneri	2	Species	1	MOB-
CP052958.1	Staphylococcus epidermidis	1	Species	1	MOB-
CP052961.1	Staphylococcus epidermidis	1	Species	1	MOB-
CP052965.1	Staphylococcus warneri	1	Genus	1	MOB+
CP052970.1	Staphylococcus epidermidis;Staphylococcus warneri	2	Species	1	MOB-
CP052972.1	Staphylococcus epidermidis;Staphylococcus warneri	2	Species	1	MOB-
CP052983.1	Staphylococcus epidermidis	1	Species	1	MOB-
CP052986.1	Staphylococcus warneri	1	Genus	1	MOB+
CP052987.1	Staphylococcus epidermidis;Staphylococcus warneri	2	Species	1	MOB-
CP052995.1	Staphylococcus warneri	1	Genus	1	MOB-
CP052996.1	Staphylococcus epidermidis	1	Species	1	MOB-
CP053001.1	Staphylococcus warneri	1	Genus	1	MOB-
CP053004.1	Staphylococcus warneri	1	Genus	1	MOB-
CP053011.1	Staphylococcus epidermidis;Staphylococcus warneri	2	Species	1	MOB-
CP053090.1	Staphylococcus warneri	1	Genus	1	MOB+
CP053091.1	Staphylococcus warneri	1	Genus	1	MOB-
CP053317.1	Salmonella enterica	1	Species	1	MOB-
CP053320.1	Salmonella enterica	2	Species	1	MOB-
CP053324.1	Salmonella enterica	1	Species	1	MOB-
CP053327.1	Salmonella enterica	1	Genus	1	MOB-
CP053329.1	Klebsiella pneumoniae;Klebsiella variicola;Klebsiella quasipneumoniae;Klebsiella michiganensis;Klebsiella oxytoca;Salmonella enterica	6	Genus	2	MOB-
CP053331.1	Escherichia coli;Escherichia marmotae;Escherichia albertii	3	Family	1	MOB-
CP053334.1	Salmonella enterica	1	Species	1	MOB-
CP053399.1	Klebsiella grimontii;Klebsiella michiganensis;Salmonella enterica	3	Genus	2	MOB-
CP053403.1	Salmonella enterica;Escherichia coli	2	Genus	2	MOB-
CP053407.1	Klebsiella grimontii;Klebsiella michiganensis;Salmonella enterica	3	Genus	2	MOB-
CP053410.1	Salmonella enterica	1	Species	1	MOB-
CP053415.1	Salmonella enterica	1	Genus	1	MOB-
CP053596.1	Escherichia marmotae	1	Genus	1	MOB-
CP053703.1	Cronobacter sakazakii;Klebsiella grimontii	2	Family	2	MOB+
CP053752.1	Escherichia marmotae;Escherichia albertii;Escherichia coli;Shigella boydii	4	Genus	2	MOB-
CP053753.1	Escherichia albertii;Escherichia coli	2	Family	1	MOB-
CP053754.1	Escherichia coli;Escherichia sp.;Escherichia marmotae;Escherichia albertii	4	Family	1	MOB+
CP053755.1	Escherichia coli;Escherichia sp.;Escherichia marmotae;Escherichia albertii	4	Family	1	MOB+
CP053757.1	Dickeya oryzae	1	Order	1	MOB-
CP053760.1	Dickeya oryzae	1	Order	1	MOB-
CP053762.1	Escherichia coli	1	Family	1	MOB-
CP053919.1	Serratia marcescens	1	Species	1	MOB-
CP054200.1	Parabacteroides distasonis	1	Order	1	MOB-
CP054315.1	Escherichia albertii	1	Genus	1	MOB+
CP054316.1	Escherichia coli;Escherichia sp.;Escherichia marmotae;Escherichia albertii	4	Species	1	MOB+
CP054318.1	Escherichia coli;Escherichia sp.;Escherichia marmotae;Escherichia albertii	4	Species	1	MOB-
CP054320.1	Escherichia coli;Mannheimia granulomatis	2	Genus	4	MOB-
CP054321.1	Escherichia sp.;Escherichia marmotae;Escherichia albertii;Escherichia coli	4	Species	1	MOB-
CP054329.1	Enterobacter kobei;Enterobacter sp.;Escherichia coli;Escherichia marmotae;Escherichia albertii	5	Species	2	MOB-
CP054336.1	Escherichia fergusonii;Enterobacter kobei;Enterobacter sp.;Escherichia coli;Escherichia sp.;Escherichia marmotae;Escherichia albertii	7	Species	2	MOB+
CP054337.1	Escherichia fergusonii;Escherichia albertii;Escherichia coli;Leclercia adecarboxylata	4	Species	2	MOB-
CP054342.1	Escherichia coli	1	Genus	1	MOB-
CP054450.1	Escherichia coli;Escherichia sp.;Escherichia marmotae;Escherichia albertii;Dickeya sp.	5	Species	3	MOB+
CP054451.1	Dickeya oryzae	1	Order	1	MOB-
CP054453.1	Escherichia coli	1	Genus	1	MOB-
CP054455.1	Escherichia coli;Escherichia sp.;Escherichia marmotae;Escherichia albertii	4	Species	1	MOB+
CP054458.1	Escherichia fergusonii;Enterobacter kobei;Enterobacter sp.;Escherichia coli;Escherichia sp.;Escherichia marmotae;Escherichia albertii	7	Species	2	MOB+
CP054459.1	Escherichia coli;Escherichia sp.;Escherichia albertii	3	Species	1	MOB+
CP054460.1	Escherichia marmotae	1	Genus	1	MOB-
CP054461.1	Dickeya oryzae;Shigella boydii	2	Family	3	MOB-
CP054462.1	Erwinia amylovora	1	Order	1	MOB-
CP054464.1	Escherichia coli	1	Genus	1	MOB-
CP055625.1	Escherichia fergusonii;Escherichia coli;Escherichia sp.;Escherichia marmotae;Escherichia albertii	5	Species	1	MOB-
CP055626.1	Escherichia albertii;Escherichia coli	2	Species	1	MOB-
CP055627.1	Escherichia fergusonii;Enterobacter kobei;Enterobacter sp.;Escherichia coli;Escherichia marmotae;Escherichia albertii	6	Species	2	MOB-
CP055628.1	Escherichia albertii	1	Genus	1	MOB-
CP055671.1	Escherichia albertii;Escherichia coli	2	Species	1	MOB-
CP055672.1	Enterobacter kobei;Enterobacter sp.;Escherichia marmotae;Escherichia sp.;Escherichia albertii;Escherichia coli	6	Species	2	MOB-
CP055714.1	Escherichia coli;Escherichia sp.;Escherichia albertii	3	Species	1	MOB+
CP055715.1	Escherichia coli;Mannheimia granulomatis	2	Genus	4	MOB+
CP055716.1	Dickeya oryzae	1	Order	1	MOB-
CP055725.1	Escherichia fergusonii;Escherichia coli;Escherichia sp.;Escherichia marmotae;Escherichia albertii;Shigella boydii	6	Species	2	MOB+
CP055726.1	Escherichia fergusonii;Escherichia albertii;Escherichia coli;Shigella boydii	4	Species	2	MOB+
CP055727.1	Dickeya oryzae;Shigella boydii	2	Family	3	MOB-
CP055730.1	Dickeya oryzae	1	Order	1	MOB-
CP055749.1	Enterobacter kobei;Enterobacter sp.;Escherichia coli;Escherichia sp.;Escherichia marmotae;Escherichia albertii;Shigella sp.	7	Species	2	MOB+
CP055750.1	Escherichia coli;Escherichia sp.;Escherichia marmotae;Escherichia albertii	4	Species	1	MOB+
CP055751.1	Dickeya oryzae	1	Order	1	MOB-
CP056025.1	Klebsiella pneumoniae;Escherichia coli;Klebsiella quasipneumoniae;Klebsiella variicola;Klebsiella aerogenes;Raoultella ornithinolytica;Klebsiella oxytoca;Klebsiella michiganensis	8	Species	2	MOB+
CP056026.1	Klebsiella pneumoniae;Escherichia coli;Klebsiella quasipneumoniae;Klebsiella variicola;Klebsiella aerogenes;Raoultella ornithinolytica;Klebsiella oxytoca;Aeromonas caviae;Klebsiella michiganensis;Raoultella terrigena	10	Species	4	MOB+
CP056175.1	Klebsiella pneumoniae;Klebsiella quasipneumoniae;Escherichia coli;Klebsiella oxytoca;Klebsiella variicola;Enterobacter kobei;Enterobacter sp.;Raoultella terrigena	8	Genus	2	MOB+
CP056243.1	Enterobacter kobei;Enterobacter sp.;Escherichia coli;Escherichia sp.;Escherichia marmotae;Escherichia albertii	6	Species	2	MOB+
CP056250.1	Escherichia albertii;Escherichia coli	2	Species	1	MOB-
CP056264.1	Escherichia coli;Escherichia sp.;Escherichia marmotae;Escherichia albertii	4	Species	1	MOB-
CP056265.1	Escherichia fergusonii;Escherichia marmotae;Escherichia albertii;Escherichia coli	4	Species	1	MOB+
CP056266.1	Dickeya oryzae	1	Order	1	MOB-
CP056274.1	Escherichia fergusonii;Escherichia coli;Escherichia sp.;Escherichia marmotae;Escherichia albertii;Dickeya sp.	6	Species	3	MOB+
CP056279.1	Escherichia sp.;Escherichia marmotae	2	Genus	1	MOB-
CP056280.1	Enterobacter kobei;Enterobacter sp.;Escherichia coli;Escherichia albertii;Dickeya sp.	5	Species	3	MOB-
CP056281.1	Dickeya oryzae	1	Order	1	MOB-
CP056283.1	Enterobacter kobei;Enterobacter sp.;Escherichia sp.;Escherichia marmotae;Escherichia albertii;Escherichia coli;Shigella boydii	7	Species	2	MOB+
CP056300.1	Escherichia albertii;Escherichia coli	2	Species	1	MOB-
CP056305.1	Escherichia sp.;Escherichia marmotae;Escherichia albertii	3	Genus	1	MOB-
CP056316.1	Enterobacter kobei;Enterobacter sp.;Escherichia sp.;Escherichia marmotae;Escherichia albertii;Escherichia coli	6	Species	2	MOB+
CP056317.1	Cronobacter sakazakii;Klebsiella grimontii	2	Family	2	MOB+
CP056319.1	Dickeya oryzae	1	Order	1	MOB-
CP056349.1	Escherichia coli;Escherichia marmotae;Escherichia sp.;Escherichia albertii	4	Species	1	MOB+
CP056356.1	Escherichia coli;Escherichia marmotae;Escherichia albertii	3	Species	1	MOB+
CP056358.1	Escherichia coli;Escherichia sp.;Escherichia marmotae;Escherichia albertii;Shigella boydii	5	Species	2	MOB+
CP056359.1	Erwinia amylovora	1	Order	1	MOB-
CP056371.1	Escherichia coli;Escherichia sp.;Escherichia marmotae;Escherichia albertii;Dickeya sp.	5	Species	3	MOB+
CP056405.1	Escherichia coli;Escherichia sp.;Escherichia marmotae;Escherichia albertii	4	Species	1	MOB+
CP056413.1	Escherichia fergusonii	1	Genus	2	MOB-
CP056419.1	Klebsiella pneumoniae;Klebsiella quasipneumoniae;Escherichia coli;Klebsiella oxytoca;Raoultella ornithinolytica;Raoultella sp.;Klebsiella variicola;Klebsiella grimontii;Klebsiella michiganensis	9	Species	2	MOB-
CP056420.1	Klebsiella quasipneumoniae;Klebsiella variicola;Raoultella ornithinolytica;Klebsiella pneumoniae	4	Genus	2	MOB-
CP056442.1	Escherichia coli;Enterobacter cloacae	2	Species	2	MOB+
CP056443.1	Klebsiella quasipneumoniae;Klebsiella variicola;Raoultella ornithinolytica;Klebsiella michiganensis;Klebsiella grimontii;Klebsiella pneumoniae	6	Family	2	MOB-
CP056447.1	Escherichia fergusonii;Escherichia albertii;Escherichia coli	3	Species	1	MOB-
CP056448.1	Escherichia fergusonii;Escherichia marmotae;Escherichia albertii;Escherichia coli	4	Species	1	MOB+
CP056450.1	Dickeya oryzae	1	Order	1	MOB-
CP056454.1	Raoultella sp.;Klebsiella oxytoca;Klebsiella pneumoniae	3	Species	2	MOB-
CP056461.1	Klebsiella pneumoniae;Klebsiella quasipneumoniae;Escherichia coli;Klebsiella oxytoca;Klebsiella variicola;Enterobacter kobei;Enterobacter sp.;Raoultella terrigena	8	Genus	2	MOB+
CP056463.1	Salmonella enterica	1	Family	1	MOB-
CP056471.1	Enterobacter kobei;Enterobacter sp.;Escherichia coli;Escherichia sp.;Escherichia marmotae;Escherichia albertii	6	Species	2	MOB-
CP056472.1	Escherichia coli;Escherichia sp.;Escherichia marmotae;Escherichia albertii	4	Species	1	MOB+
CP056475.1	Klebsiella pneumoniae;Escherichia coli;Klebsiella aerogenes;Klebsiella grimontii;Klebsiella michiganensis;Klebsiella variicola	6	Family	2	MOB-
CP056476.1	Klebsiella grimontii;Klebsiella michiganensis	2	Family	1	MOB-
CP056493.1	Escherichia coli;Escherichia sp.;Escherichia marmotae;Escherichia albertii	4	Species	1	MOB-
CP056494.1	Escherichia coli;Escherichia sp.;Escherichia marmotae;Escherichia albertii	4	Species	1	MOB-
CP056496.1	Escherichia coli	1	Family	1	MOB+
CP056497.1	Klebsiella pneumoniae;Klebsiella variicola;Klebsiella quasipneumoniae;Klebsiella michiganensis;Raoultella planticola;Raoultella ornithinolytica	6	Genus	2	MOB+
CP056498.1	Klebsiella grimontii;Klebsiella pneumoniae	2	Genus	1	MOB+
CP056500.1	Klebsiella pneumoniae;Klebsiella quasipneumoniae;Escherichia coli;Klebsiella oxytoca;Raoultella ornithinolytica;Raoultella sp.;Klebsiella variicola;Klebsiella grimontii;Klebsiella sp.;Klebsiella michiganensis	10	Species	2	MOB+
CP056501.1	Klebsiella pneumoniae;Klebsiella quasipneumoniae;Escherichia coli;Klebsiella oxytoca;Klebsiella variicola;Klebsiella grimontii;Klebsiella sp.;Raoultella ornithinolytica	8	Species	2	MOB+
CP056502.1	Klebsiella pneumoniae;Escherichia coli;Klebsiella aerogenes;Klebsiella quasipneumoniae;Klebsiella variicola	5	Genus	2	MOB-
CP056504.1	Klebsiella pneumoniae	1	Genus	1	MOB-
CP056521.1	Klebsiella quasipneumoniae;Klebsiella variicola;Raoultella ornithinolytica;Klebsiella michiganensis;Klebsiella grimontii;Klebsiella pneumoniae	6	Species	2	MOB-
CP056522.1	Klebsiella pneumoniae;Klebsiella quasipneumoniae;Escherichia coli;Klebsiella oxytoca;Klebsiella variicola;Klebsiella michiganensis	6	Species	2	MOB+
CP056523.1	Erwinia amylovora;Klebsiella pneumoniae	2	Species	3	MOB-
CP056525.1	Escherichia sp.;Escherichia marmotae;Escherichia albertii	3	Genus	1	MOB-
CP056540.1	Klebsiella pneumoniae;Klebsiella quasipneumoniae;Escherichia coli;Klebsiella oxytoca;Klebsiella variicola	5	Species	2	MOB+
CP056541.1	Klebsiella pneumoniae;Escherichia coli;Klebsiella quasipneumoniae;Klebsiella variicola;Klebsiella aerogenes;Raoultella ornithinolytica;Klebsiella oxytoca;Klebsiella grimontii;Klebsiella michiganensis;Raoultella terrigena	10	Species	2	MOB+
CP056542.1	Klebsiella pneumoniae;Klebsiella quasipneumoniae;Escherichia coli;Klebsiella oxytoca;Klebsiella variicola;Klebsiella grimontii;Klebsiella sp.;Raoultella ornithinolytica	8	Species	2	MOB+
CP056543.1	Klebsiella oxytoca;Citrobacter rodentium;Salmonella enterica;Klebsiella grimontii	4	Species	2	MOB-
CP056557.1	Escherichia coli;Escherichia sp.;Escherichia albertii;Shigella boydii	4	Species	2	MOB+
CP056558.1	Escherichia coli;Escherichia sp.;Escherichia marmotae;Escherichia albertii	4	Species	1	MOB+
CP056561.1	Enterobacter kobei;Enterobacter sp.	2	Genus	1	MOB+
CP056570.1	Escherichia coli;Escherichia sp.;Escherichia marmotae;Escherichia albertii	4	Species	1	MOB+
CP056571.1	Escherichia coli;Escherichia sp.;Escherichia marmotae;Escherichia albertii	4	Species	1	MOB+
CP056579.1	Enterobacter kobei;Enterobacter sp.;Escherichia sp.;Escherichia marmotae;Escherichia albertii;Escherichia coli	6	Species	2	MOB+
CP056582.1	Klebsiella pneumoniae;Klebsiella quasipneumoniae;Escherichia coli;Klebsiella oxytoca;Klebsiella variicola;Klebsiella michiganensis	6	Species	2	MOB+
CP056583.1	Klebsiella pneumoniae;Escherichia coli;Klebsiella quasipneumoniae;Klebsiella variicola;Klebsiella aerogenes;Raoultella ornithinolytica;Klebsiella oxytoca;Klebsiella grimontii;Klebsiella michiganensis;Raoultella terrigena	10	Species	2	MOB+
CP056585.1	Enterobacter kobei;Enterobacter sp.;Escherichia coli;Escherichia sp.;Escherichia marmotae;Escherichia albertii	6	Species	2	MOB+
CP056599.1	Enterobacter kobei;Enterobacter sp.;Escherichia sp.;Escherichia marmotae;Escherichia albertii;Escherichia coli	6	Species	2	MOB+
CP056600.1	Escherichia coli;Escherichia marmotae;Escherichia albertii	3	Species	1	MOB+
CP056601.1	Dickeya oryzae	1	Order	1	MOB-
CP056605.1	Escherichia coli;Escherichia sp.;Escherichia marmotae;Escherichia albertii;Shigella boydii	5	Species	2	MOB+
CP056606.1	Escherichia coli;Escherichia albertii	2	Species	1	MOB+
CP056607.1	Escherichia coli;Escherichia sp.;Escherichia marmotae;Escherichia albertii	4	Species	1	MOB+
CP056609.1	Escherichia fergusonii;Escherichia coli;Escherichia sp.;Escherichia marmotae;Escherichia albertii	5	Species	1	MOB+
CP056610.1	Escherichia coli;Escherichia sp.;Escherichia marmotae;Escherichia albertii	4	Species	1	MOB+
CP056614.1	Escherichia fergusonii;Escherichia coli;Escherichia sp.;Escherichia marmotae;Escherichia albertii	5	Species	1	MOB+
CP056615.1	Escherichia coli;Escherichia sp.;Escherichia marmotae;Escherichia albertii	4	Species	1	MOB+
CP056619.1	Escherichia coli;Escherichia albertii;Leclercia adecarboxylata	3	Species	2	MOB-
CP056621.1	Escherichia fergusonii;Escherichia albertii;Escherichia coli	3	Species	1	MOB-
CP056626.1	Klebsiella variicola;Escherichia fergusonii;Escherichia coli	3	Species	2	MOB-
CP056627.1	Escherichia fergusonii;Pseudomonas aeruginosa;Mixta intestinalis;Erwinia sp.;Escherichia coli;Escherichia albertii	6	Species	4	MOB+
CP056628.1	Klebsiella pneumoniae	1	Family	1	MOB-
CP056650.1	Escherichia coli;Escherichia albertii	2	Family	1	MOB+
CP056656.1	Klebsiella pneumoniae;Escherichia coli;Klebsiella quasipneumoniae;Klebsiella variicola;Klebsiella aerogenes;Raoultella ornithinolytica;Klebsiella michiganensis;Klebsiella oxytoca;Escherichia fergusonii;Raoultella terrigena;Raoultella planticola	11	Species	2	MOB+
CP056658.1	Dickeya oryzae	1	Order	1	MOB-
CP056767.1	Klebsiella pneumoniae;Enterobacter kobei;Enterobacter sp.	3	Genus	2	MOB+
CP056787.1	Escherichia fergusonii;Enterobacter kobei;Enterobacter sp.;Escherichia coli;Escherichia sp.;Escherichia marmotae;Escherichia albertii	7	Species	2	MOB+
CP056788.1	Escherichia albertii;Escherichia coli	2	Species	1	MOB-
CP056795.1	Klebsiella pneumoniae;Escherichia coli;Klebsiella quasipneumoniae;Klebsiella variicola;Klebsiella aerogenes;Raoultella ornithinolytica;Klebsiella oxytoca;Raoultella sp.	8	Species	2	MOB+
CP056796.1	Escherichia albertii;Escherichia coli	2	Species	1	MOB-
CP056797.1	Escherichia coli;Escherichia sp.;Escherichia albertii	3	Species	1	MOB+
CP056798.1	Escherichia coli;Escherichia sp.;Escherichia marmotae;Escherichia albertii	4	Species	1	MOB+
CP056799.1	Klebsiella grimontii;Klebsiella oxytoca;Klebsiella michiganensis;Salmonella enterica;Citrobacter rodentium;Parabacteroides sp.	6	Family	6	MOB+
CP056811.1	Enterobacter kobei;Enterobacter sp.;Escherichia sp.;Escherichia marmotae;Escherichia albertii;Escherichia coli	6	Species	2	MOB+
CP056812.1	Erwinia amylovora;Mixta theicola	2	Order	2	MOB+
CP056813.1	Dickeya oryzae	1	Order	1	MOB-
CP056817.1	Escherichia coli;Escherichia marmotae;Escherichia albertii	3	Species	1	MOB+
CP056818.1	Escherichia coli;Escherichia marmotae;Escherichia albertii	3	Species	1	MOB+
CP056819.1	Escherichia coli;Escherichia sp.;Escherichia marmotae;Escherichia albertii;Dickeya sp.	5	Species	3	MOB+
CP056820.1	Escherichia coli;Escherichia marmotae	2	Genus	1	MOB+
CP056843.1	Klebsiella pneumoniae;Escherichia coli;Escherichia marmotae;Escherichia sp.;Escherichia albertii;Mannheimia granulomatis	6	Species	4	MOB+
CP056844.1	Escherichia coli;Escherichia marmotae;Escherichia albertii	3	Species	1	MOB+
CP056847.1	Enterobacter kobei;Enterobacter sp.;Escherichia sp.;Escherichia marmotae;Escherichia albertii;Escherichia coli	6	Species	2	MOB+
CP056848.1	Erwinia amylovora	1	Order	1	MOB-
CP056849.1	Salmonella enterica	1	Family	1	MOB-
CP056866.1	Escherichia marmotae	1	Genus	1	MOB+
CP056868.1	Escherichia coli;Escherichia sp.;Escherichia marmotae;Escherichia albertii	4	Species	1	MOB+
CP056871.1	Enterobacter kobei;Enterobacter sp.;Escherichia coli;Escherichia sp.;Escherichia marmotae;Escherichia albertii	6	Species	2	MOB-
CP056874.1	Enterobacter kobei;Enterobacter sp.;Escherichia coli;Escherichia sp.;Escherichia marmotae;Escherichia albertii	6	Species	2	MOB-
CP056875.1	Escherichia coli;Escherichia sp.;Escherichia marmotae;Escherichia albertii	4	Species	1	MOB+
CP056877.1	Enterobacter kobei;Enterobacter sp.;Escherichia marmotae;Escherichia albertii;Escherichia coli	5	Species	2	MOB+
CP056895.1	Escherichia fergusonii;Escherichia coli;Escherichia albertii;Leclercia adecarboxylata	4	Species	2	MOB-
CP056915.1	Escherichia coli;Escherichia sp.;Escherichia marmotae;Escherichia albertii	4	Species	1	MOB+
CP056922.1	Escherichia coli;Escherichia sp.;Escherichia marmotae;Escherichia albertii	4	Species	1	MOB+
CP056923.1	Escherichia coli	1	Genus	1	MOB+
CP056924.1	Dickeya oryzae	1	Order	1	MOB-
CP056925.1	Dickeya oryzae	1	Order	1	MOB-
CP056929.1	Escherichia fergusonii;Escherichia coli;Escherichia sp.;Escherichia marmotae;Escherichia albertii;Shigella boydii	6	Species	2	MOB+
CP056930.1	Escherichia coli	1	Genus	1	MOB+
CP056931.1	Dickeya oryzae	1	Order	1	MOB-
CP056934.1	Enterobacter kobei;Enterobacter sp.;Escherichia coli;Escherichia sp.;Escherichia marmotae;Escherichia albertii	6	Species	2	MOB+
CP056935.1	Pantoea sp.	1	Order	1	MOB+
CP056941.1	Escherichia coli;Escherichia sp.;Escherichia marmotae;Escherichia albertii	4	Species	1	MOB+
CP056942.1	Dickeya oryzae	1	Order	1	MOB-
CP056945.1	Escherichia coli	1	Genus	1	MOB-
CP056948.1	Escherichia coli;Escherichia sp.;Escherichia marmotae;Escherichia albertii	4	Species	1	MOB+
CP056949.1	Dickeya oryzae	1	Order	1	MOB-
CP056956.1	Enterobacter kobei;Enterobacter sp.;Escherichia coli;Escherichia sp.;Escherichia marmotae;Escherichia albertii	6	Species	2	MOB+
CP056957.1	Dickeya oryzae	1	Order	1	MOB-
CP056958.1	Dickeya oryzae	1	Order	1	MOB-
CP056959.1	Dickeya oryzae	1	Order	1	MOB-
CP056960.1	Dickeya oryzae	1	Order	1	MOB-
CP056975.1	Enterobacter kobei;Enterobacter sp.;Escherichia coli;Escherichia sp.;Escherichia marmotae;Escherichia albertii	6	Species	2	MOB+
CP056976.1	Escherichia coli;Escherichia sp.;Escherichia marmotae;Escherichia albertii	4	Species	1	MOB+
CP056977.1	Escherichia coli;Escherichia sp.;Escherichia marmotae;Escherichia albertii	4	Species	1	MOB+
CP056978.1	Cronobacter sakazakii	1	Family	1	MOB+
CP056984.1	Escherichia coli	1	Genus	1	MOB-
CP056987.1	Escherichia sp.;Escherichia marmotae;Escherichia albertii;Salmonella enterica;Escherichia coli;Dickeya sp.	6	Species	3	MOB+
CP056989.1	Dickeya oryzae	1	Order	1	MOB-
CP056993.1	Escherichia marmotae;Mannheimia granulomatis	2	Genus	4	MOB-
CP056999.1	Escherichia marmotae;Mannheimia granulomatis	2	Genus	4	MOB-
CP057004.1	Escherichia marmotae;Mannheimia granulomatis	2	Genus	4	MOB-
CP057008.1	Actinobacillus sp.	1	Class	1	MOB+
CP057011.1	Escherichia coli	1	Species	1	MOB+
CP057013.1	Enterobacter kobei;Enterobacter sp.;Escherichia coli;Escherichia sp.;Escherichia marmotae;Escherichia albertii	6	Species	2	MOB+
CP057021.1	Escherichia coli	1	Species	1	MOB+
CP057029.1	Escherichia fergusonii;Escherichia coli;Escherichia marmotae;Escherichia albertii	4	Species	1	MOB+
CP057032.1	Escherichia fergusonii	1	Genus	1	MOB-
CP057039.1	Escherichia marmotae;Escherichia sp.;Escherichia coli;Escherichia albertii	4	Species	1	MOB+
CP057041.1	Escherichia coli	1	Species	1	MOB+
CP057042.1	Escherichia coli	1	Species	1	MOB+
CP057046.1	Escherichia coli;Escherichia sp.;Escherichia marmotae;Escherichia albertii	4	Species	1	MOB+
CP057047.1	Escherichia albertii;Escherichia coli	2	Species	1	MOB-
CP057049.1	Dickeya oryzae	1	Order	1	MOB-
CP057051.1	Escherichia coli;Escherichia sp.;Escherichia marmotae;Escherichia albertii	4	Species	1	MOB+
CP057054.1	Dickeya oryzae	1	Order	1	MOB-
CP057056.1	Escherichia coli	1	Species	2	MOB+
CP057059.1	Escherichia albertii;Escherichia coli	2	Species	1	MOB-
CP057061.1	Dickeya oryzae	1	Order	1	MOB-
CP057063.1	Escherichia coli	1	Species	1	MOB+
CP057064.1	Escherichia coli	1	Species	1	MOB+
CP057076.1	Escherichia coli;Escherichia sp.;Escherichia marmotae;Escherichia albertii	4	Species	1	MOB+
CP057077.1	Cronobacter sakazakii	1	Family	1	MOB+
CP057078.1	Escherichia coli;Escherichia sp.;Escherichia albertii;Dickeya sp.	4	Species	3	MOB-
CP057079.1	Escherichia marmotae	1	Genus	1	MOB+
CP057080.1	Dickeya oryzae	1	Order	1	MOB-
CP057086.1	Enterobacter kobei;Enterobacter sp.;Escherichia coli;Escherichia sp.;Escherichia marmotae;Escherichia albertii	6	Species	2	MOB+
CP057088.1	Escherichia fergusonii;Escherichia coli;Escherichia sp.;Escherichia marmotae;Escherichia albertii	5	Species	1	MOB-
CP057089.1	Cronobacter sakazakii	1	Family	1	MOB+
CP057110.1	Enterobacter kobei;Enterobacter sp.;Escherichia coli;Escherichia sp.;Escherichia marmotae;Escherichia albertii	6	Species	2	MOB+
CP057111.1	Dickeya oryzae	1	Order	1	MOB-
CP057113.1	Enterobacter kobei;Enterobacter sp.;Escherichia coli;Escherichia sp.;Escherichia marmotae;Escherichia albertii	6	Species	2	MOB+
CP057120.1	Escherichia fergusonii;Escherichia coli;Escherichia sp.;Escherichia marmotae;Escherichia albertii;Shigella boydii	6	Species	2	MOB+
CP057121.1	Escherichia coli;Escherichia sp.;Escherichia marmotae;Escherichia albertii	4	Species	1	MOB+
CP057124.1	Enterobacter kobei;Enterobacter sp.;Escherichia coli;Escherichia sp.;Escherichia marmotae;Escherichia albertii;Shigella boydii	7	Species	2	MOB+
CP057127.1	Escherichia albertii;Escherichia coli	2	Species	1	MOB-
CP057128.1	Enterobacter kobei;Enterobacter sp.;Escherichia coli;Escherichia sp.;Escherichia marmotae;Escherichia albertii	6	Species	2	MOB+
CP057130.1	Enterobacter kobei;Enterobacter sp.;Escherichia coli;Escherichia sp.;Escherichia marmotae;Escherichia albertii	6	Species	2	MOB+
CP057131.1	Dickeya oryzae	1	Order	1	MOB-
CP057132.1	Dickeya oryzae	1	Order	1	MOB-
CP057134.1	Escherichia coli;Escherichia sp.;Escherichia albertii;Escherichia marmotae	4	Species	3	MOB+
CP057135.1	Escherichia coli;Escherichia marmotae;Escherichia albertii	3	Species	1	MOB+
CP057138.1	Enterobacter kobei;Enterobacter sp.;Escherichia coli;Escherichia sp.;Escherichia marmotae;Escherichia albertii	6	Species	2	MOB+
CP057140.1	Enterobacter kobei;Enterobacter sp.;Escherichia coli;Escherichia sp.;Escherichia marmotae;Escherichia albertii	6	Species	2	MOB+
CP057142.1	Enterobacter kobei;Enterobacter sp.;Escherichia coli;Escherichia sp.;Escherichia marmotae;Escherichia albertii	6	Species	2	MOB+
CP057145.1	Escherichia fergusonii;Enterobacter kobei;Enterobacter sp.;Escherichia coli;Escherichia sp.;Escherichia marmotae;Escherichia albertii	7	Species	2	MOB+
CP057155.1	Escherichia marmotae;Escherichia coli;Escherichia albertii;Shigella boydii	4	Species	2	MOB+
CP057156.1	Escherichia fergusonii;Escherichia coli;Escherichia marmotae;Escherichia albertii;Shigella boydii	5	Species	2	MOB+
CP057159.1	Dickeya oryzae	1	Order	1	MOB-
CP057161.1	Escherichia fergusonii	1	Genus	1	MOB+
CP057164.1	Enterobacter kobei;Enterobacter sp.;Escherichia coli;Escherichia sp.;Escherichia marmotae;Escherichia albertii	6	Species	2	MOB+
CP057169.1	Klebsiella pneumoniae	1	Family	1	MOB-
CP057170.1	Escherichia coli	1	Genus	1	MOB-
CP057172.1	Escherichia fergusonii;Escherichia coli;Escherichia albertii	3	Species	1	MOB-
CP057177.1	Enterobacter kobei;Enterobacter sp.;Escherichia coli;Escherichia sp.;Escherichia marmotae;Escherichia albertii	6	Species	2	MOB+
CP057179.1	Enterobacter kobei;Enterobacter sp.;Escherichia coli;Escherichia sp.;Escherichia marmotae;Escherichia albertii	6	Species	2	MOB-
CP057180.1	Escherichia fergusonii;Escherichia coli;Escherichia sp.;Escherichia albertii;Escherichia marmotae	5	Species	1	MOB+
CP057181.1	Dickeya oryzae	1	Order	1	MOB-
CP057187.1	Enterobacter kobei;Enterobacter sp.;Escherichia coli;Escherichia sp.;Escherichia marmotae;Escherichia albertii	6	Species	2	MOB+
CP057191.1	Escherichia coli;Escherichia sp.;Escherichia marmotae;Escherichia albertii	4	Species	1	MOB+
CP057193.1	Escherichia coli;Escherichia sp.;Escherichia marmotae;Escherichia albertii	4	Species	1	MOB+
CP057195.1	Escherichia coli;Escherichia sp.;Escherichia marmotae;Escherichia albertii	4	Species	1	MOB+
CP057196.1	Enterobacter cloacae;Salmonella enterica;Escherichia coli	3	Species	2	MOB-
CP057197.1	Dickeya oryzae	1	Order	1	MOB-
CP057199.1	Dickeya oryzae	1	Order	1	MOB-
CP057201.1	Enterobacter kobei;Enterobacter sp.;Escherichia coli;Escherichia sp.;Escherichia marmotae;Escherichia albertii	6	Species	2	MOB+
CP057202.1	Escherichia coli;Escherichia sp.;Escherichia albertii	3	Species	1	MOB+
CP057205.1	Klebsiella pneumoniae;Enterobacter kobei;Enterobacter sp.;Escherichia coli;Escherichia sp.;Escherichia marmotae;Escherichia albertii	7	Species	2	MOB+
CP057206.1	Escherichia coli;Escherichia sp.	2	Genus	1	MOB-
CP057224.1	Enterobacter kobei;Enterobacter sp.;Escherichia coli;Escherichia sp.;Escherichia marmotae;Escherichia albertii	6	Species	2	MOB+
CP057226.1	Escherichia coli;Escherichia sp.;Escherichia marmotae;Escherichia albertii;Shigella boydii	5	Species	2	MOB+
CP057227.1	Dickeya oryzae	1	Order	1	MOB-
CP057235.1	Escherichia fergusonii;Escherichia coli;Escherichia sp.;Escherichia marmotae;Escherichia albertii;Shigella boydii	6	Species	2	MOB+
CP057236.1	Escherichia marmotae;Mannheimia granulomatis	2	Genus	4	MOB+
CP057237.1	Dickeya oryzae	1	Order	1	MOB-
CP057248.1	Escherichia albertii	1	Genus	1	MOB-
CP057251.1	Escherichia albertii;Escherichia coli	2	Species	1	MOB-
CP057252.1	Enterobacter kobei;Enterobacter sp.;Escherichia coli;Escherichia sp.;Escherichia marmotae;Escherichia albertii	6	Species	2	MOB+
CP057253.1	Dickeya oryzae	1	Order	1	MOB-
CP057255.1	Enterobacter kobei;Enterobacter sp.;Escherichia coli;Escherichia sp.;Escherichia marmotae;Escherichia albertii	6	Species	2	MOB+
CP057260.1	Escherichia albertii	1	Genus	1	MOB-
CP057263.1	Escherichia albertii	1	Genus	1	MOB-
CP057268.1	Escherichia coli;Shigella boydii;Escherichia fergusonii	3	Species	2	MOB+
CP057269.1	Erwinia amylovora	1	Order	1	MOB-
CP057271.1	Escherichia coli;Shigella boydii;Escherichia fergusonii	3	Species	2	MOB+
CP057272.1	Erwinia amylovora	1	Order	1	MOB-
CP057274.1	Escherichia coli;Escherichia sp.;Escherichia marmotae;Escherichia albertii	4	Species	1	MOB+
CP057275.1	Escherichia coli;Escherichia marmotae;Escherichia albertii	3	Species	1	MOB+
CP057277.1	Escherichia coli;Shigella boydii;Escherichia fergusonii	3	Species	2	MOB+
CP057278.1	Escherichia albertii	1	Genus	1	MOB-
CP057283.1	Escherichia albertii;Escherichia coli	2	Species	1	MOB-
CP057289.1	Escherichia albertii;Escherichia coli	2	Species	1	MOB-
CP057294.1	Escherichia coli;Escherichia marmotae;Escherichia albertii	3	Species	1	MOB+
CP057295.1	Escherichia coli;Escherichia sp.	2	Species	1	MOB+
CP057296.1	Escherichia fergusonii;Escherichia coli;Escherichia marmotae;Escherichia albertii	4	Species	1	MOB-
CP057297.1	Enterobacter kobei;Enterobacter sp.;Escherichia coli;Escherichia sp.;Escherichia albertii;Escherichia marmotae;Dickeya sp.	7	Species	3	MOB-
CP057300.1	Dickeya oryzae	1	Order	1	MOB-
CP057303.1	Escherichia coli;Escherichia marmotae;Escherichia albertii	3	Species	1	MOB+
CP057305.1	Escherichia fergusonii;Escherichia coli;Escherichia marmotae;Escherichia albertii	4	Species	1	MOB-
CP057309.1	Dickeya oryzae	1	Order	1	MOB-
CP057335.1	Escherichia coli;Escherichia albertii	2	Species	1	MOB+
CP057338.1	Dickeya oryzae	1	Order	1	MOB-
CP057341.1	Escherichia coli;Escherichia albertii	2	Species	1	MOB+
CP057348.1	Escherichia coli;Escherichia albertii	2	Species	1	MOB+
CP057351.1	Dickeya oryzae	1	Order	1	MOB-
CP057355.1	Dickeya oryzae	1	Order	1	MOB-
CP057369.1	Klebsiella grimontii;Klebsiella michiganensis;Klebsiella pneumoniae;Enterobacter kobei;Enterobacter sp.;Escherichia sp.;Escherichia marmotae;Escherichia albertii;Escherichia coli	9	Species	2	MOB+
CP057370.1	Escherichia coli;Mannheimia granulomatis	2	Genus	4	MOB+
CP057379.1	Klebsiella grimontii;Klebsiella michiganensis;Klebsiella pneumoniae	3	Family	1	MOB-
CP057381.1	Escherichia albertii;Escherichia coli	2	Species	1	MOB-
CP057382.1	Escherichia sp.;Escherichia marmotae;Escherichia coli;Escherichia albertii;Dickeya sp.	5	Species	3	MOB+
CP057386.1	Escherichia marmotae;Mannheimia granulomatis	2	Genus	4	MOB-
CP057398.1	Enterobacter kobei;Enterobacter sp.;Escherichia sp.;Escherichia marmotae;Escherichia coli;Escherichia albertii	6	Species	2	MOB-
CP057399.1	Escherichia coli;Escherichia albertii	2	Species	1	MOB+
CP057400.1	Escherichia coli;Escherichia marmotae;Escherichia albertii	3	Species	1	MOB+
CP057401.1	Dickeya oryzae	1	Order	1	MOB-
CP057403.1	Escherichia coli;Escherichia albertii	2	Species	1	MOB+
CP057404.1	Escherichia fergusonii;Escherichia sp.;Escherichia marmotae;Escherichia coli	4	Species	1	MOB-
CP057405.1	Escherichia coli;Escherichia albertii;Escherichia marmotae	3	Species	1	MOB-
CP057406.1	Dickeya oryzae	1	Order	1	MOB-
CP057407.1	Dickeya oryzae	1	Order	1	MOB-
CP057409.1	Cronobacter sakazakii	1	Family	1	MOB+
CP057410.1	Escherichia coli;Escherichia sp.;Escherichia albertii;Dickeya sp.	4	Species	3	MOB-
CP057411.1	Escherichia fergusonii;Escherichia coli;Escherichia albertii	3	Species	1	MOB+
CP057412.1	Escherichia marmotae	1	Genus	1	MOB+
CP057414.1	Dickeya oryzae	1	Order	1	MOB-
CP057415.1	Dickeya oryzae	1	Order	1	MOB-
CP057418.1	Escherichia fergusonii;Escherichia coli;Escherichia albertii	3	Species	1	MOB-
CP057419.1	Escherichia coli	1	Species	1	MOB-
CP057421.1	Escherichia fergusonii;Escherichia coli;Escherichia albertii	3	Species	1	MOB-
CP057424.1	Enterobacter kobei;Enterobacter sp.;Escherichia coli;Escherichia marmotae;Escherichia sp.;Escherichia albertii;Mannheimia granulomatis	7	Species	4	MOB-
CP057425.1	Dickeya oryzae	1	Order	1	MOB-
CP057427.1	Dickeya oryzae	1	Order	1	MOB-
CP057439.1	Escherichia fergusonii;Escherichia coli;Escherichia albertii	3	Species	1	MOB-
CP057442.1	Escherichia coli;Escherichia sp.;Escherichia marmotae;Escherichia albertii	4	Species	1	MOB+
CP057443.1	Escherichia coli;Mannheimia granulomatis	2	Genus	4	MOB+
CP057445.1	Enterobacter kobei;Enterobacter sp.;Escherichia coli;Escherichia sp.;Escherichia marmotae;Escherichia albertii	6	Species	2	MOB+
CP057446.1	Escherichia fergusonii;Escherichia coli;Escherichia albertii	3	Species	1	MOB-
CP057448.1	Enterobacter kobei;Enterobacter sp.;Escherichia coli;Escherichia sp.;Escherichia marmotae;Escherichia albertii	6	Species	2	MOB+
CP057449.1	Dickeya oryzae	1	Order	1	MOB-
CP057451.1	Enterobacter kobei;Enterobacter sp.;Escherichia coli;Escherichia sp.;Escherichia marmotae;Escherichia albertii	6	Species	2	MOB+
CP057452.1	Escherichia coli;Escherichia marmotae;Escherichia albertii	3	Genus	1	MOB+
CP057456.1	Escherichia coli;Escherichia sp.;Escherichia marmotae;Escherichia albertii	4	Species	1	MOB+
CP057457.1	Dickeya oryzae	1	Order	1	MOB-
CP057466.1	Escherichia coli;Escherichia sp.;Escherichia marmotae;Escherichia albertii	4	Species	1	MOB-
CP057467.1	Dickeya oryzae	1	Order	1	MOB-
CP057469.1	Enterobacter kobei;Enterobacter sp.;Escherichia coli;Escherichia sp.;Escherichia marmotae;Escherichia albertii	6	Species	2	MOB-
CP057471.1	Enterobacter kobei;Enterobacter sp.;Escherichia coli;Escherichia sp.;Escherichia marmotae;Escherichia albertii	6	Species	2	MOB+
CP057472.1	Escherichia coli;Escherichia marmotae;Mannheimia granulomatis	3	Genus	4	MOB+
CP057474.1	Enterobacter kobei;Enterobacter sp.;Escherichia coli;Escherichia sp.;Escherichia marmotae;Escherichia albertii	6	Species	2	MOB+
CP057476.1	Escherichia fergusonii;Escherichia albertii;Escherichia coli	3	Species	1	MOB-
CP057477.1	Escherichia coli;Escherichia sp.;Escherichia marmotae;Escherichia albertii;Shigella boydii	5	Species	2	MOB-
CP057478.1	Escherichia coli	1	Genus	1	MOB+
CP057480.1	Enterobacter kobei;Enterobacter sp.;Escherichia coli;Escherichia sp.;Escherichia marmotae;Escherichia albertii	6	Species	2	MOB+
CP057486.1	Enterobacter kobei;Enterobacter sp.;Escherichia coli;Escherichia sp.;Escherichia marmotae;Escherichia albertii	6	Species	2	MOB+
CP057488.1	Escherichia coli;Escherichia sp.;Escherichia marmotae;Escherichia albertii;Shigella boydii	5	Species	2	MOB+
CP057489.1	Escherichia coli;Escherichia marmotae;Mannheimia granulomatis	3	Genus	4	MOB+
CP057492.1	Enterobacter kobei;Enterobacter sp.;Escherichia coli;Escherichia sp.;Escherichia marmotae;Escherichia albertii	6	Species	2	MOB+
CP057494.1	Escherichia fergusonii;Escherichia coli;Escherichia sp.;Escherichia marmotae;Escherichia albertii	5	Species	1	MOB+
CP057495.1	Dickeya oryzae	1	Order	1	MOB-
CP057501.1	Escherichia coli;Escherichia marmotae;Escherichia albertii	3	Species	1	MOB+
CP057502.1	Escherichia marmotae	1	Genus	1	MOB-
CP057503.1	Escherichia fergusonii	1	Genus	1	MOB-
CP057508.1	Enterobacter kobei;Enterobacter sp.;Escherichia coli;Escherichia sp.;Escherichia marmotae;Escherichia albertii	6	Species	2	MOB+
CP057511.1	Cronobacter sakazakii	1	Family	1	MOB+
CP057513.1	Escherichia coli;Escherichia sp.;Escherichia marmotae;Escherichia albertii	4	Species	1	MOB+
CP057514.1	Dickeya oryzae	1	Order	1	MOB-
CP057515.1	Dickeya oryzae	1	Order	1	MOB-
CP057517.1	Escherichia coli;Escherichia sp.;Escherichia marmotae;Escherichia albertii	4	Species	1	MOB+
CP057518.1	Dickeya oryzae	1	Order	1	MOB-
CP057519.1	Dickeya oryzae	1	Order	1	MOB-
CP057521.1	Escherichia albertii;Escherichia coli	2	Species	1	MOB-
CP057522.1	Enterobacter kobei;Enterobacter sp.;Escherichia coli;Escherichia sp.;Escherichia marmotae;Escherichia albertii	6	Species	2	MOB+
CP057524.1	Enterobacter kobei;Enterobacter sp.;Escherichia coli;Escherichia sp.;Escherichia marmotae;Escherichia albertii	6	Species	2	MOB+
CP057526.1	Escherichia fergusonii;Escherichia coli;Escherichia marmotae;Escherichia albertii	4	Species	1	MOB+
CP057527.1	Enterobacter kobei;Enterobacter sp.;Escherichia coli;Escherichia marmotae;Escherichia albertii	5	Species	2	MOB+
CP057528.1	Escherichia coli	1	Genus	1	MOB+
CP057529.1	Escherichia fergusonii	1	Genus	1	MOB+
CP057530.1	Dickeya oryzae	1	Order	1	MOB-
CP057531.1	Dickeya oryzae	1	Order	1	MOB-
CP057537.1	Dickeya oryzae	1	Order	1	MOB-
CP057538.1	Dickeya oryzae	1	Order	1	MOB-
CP057540.1	Escherichia coli;Escherichia marmotae;Escherichia sp.;Escherichia albertii	4	Species	1	MOB+
CP057541.1	Enterobacter kobei;Enterobacter sp.;Escherichia coli;Escherichia marmotae;Escherichia albertii	5	Species	2	MOB+
CP057542.1	Dickeya oryzae	1	Order	1	MOB-
CP057544.1	Dickeya oryzae	1	Order	1	MOB-
CP057547.1	Enterobacter kobei;Enterobacter sp.;Escherichia coli;Escherichia marmotae;Escherichia albertii	5	Species	2	MOB+
CP057548.1	Escherichia coli	1	Genus	1	MOB+
CP057549.1	Escherichia fergusonii	1	Genus	1	MOB+
CP057550.1	Dickeya oryzae	1	Order	1	MOB-
CP057551.1	Dickeya oryzae	1	Order	1	MOB-
CP057557.1	Dickeya oryzae	1	Order	1	MOB-
CP057558.1	Dickeya oryzae	1	Order	1	MOB-
CP057560.1	Escherichia albertii;Escherichia coli;Leclercia adecarboxylata	3	Species	2	MOB-
CP057571.1	Enterobacter kobei;Enterobacter sp.;Escherichia coli;Escherichia sp.;Escherichia marmotae;Escherichia albertii	6	Species	2	MOB+
CP057572.1	Escherichia albertii;Escherichia coli	2	Species	1	MOB-
CP057573.1	Dickeya oryzae	1	Order	1	MOB-
CP057575.1	Enterobacter kobei;Enterobacter sp.;Escherichia coli;Escherichia sp.;Escherichia marmotae;Escherichia albertii	6	Species	2	MOB+
CP057576.1	Dickeya oryzae	1	Order	1	MOB-
CP057578.1	Escherichia marmotae;Escherichia sp.;Escherichia coli;Escherichia albertii	4	Species	1	MOB+
CP057579.1	Escherichia fergusonii	1	Genus	1	MOB+
CP057581.1	Escherichia coli;Escherichia sp.;Escherichia marmotae	3	Species	1	MOB-
CP057583.1	Escherichia coli;Escherichia sp.;Escherichia marmotae;Escherichia albertii	4	Species	1	MOB-
CP057586.1	Dickeya oryzae	1	Order	1	MOB-
CP057588.1	Enterobacter kobei;Enterobacter sp.;Escherichia coli;Escherichia sp.;Escherichia marmotae;Escherichia albertii;Shigella boydii	7	Species	2	MOB+
CP057590.1	Enterobacter kobei;Enterobacter sp.;Escherichia coli;Escherichia sp.;Escherichia marmotae;Escherichia albertii	6	Species	2	MOB+
CP057591.1	Escherichia coli;Escherichia marmotae;Escherichia albertii	3	Species	1	MOB+
CP057592.1	Escherichia albertii;Escherichia coli	2	Species	1	MOB-
CP057593.1	Dickeya oryzae	1	Order	1	MOB-
CP057595.1	Enterobacter kobei;Enterobacter sp.;Escherichia coli;Escherichia sp.;Escherichia marmotae;Escherichia albertii;Shigella boydii	7	Species	2	MOB+
CP057596.1	Dickeya oryzae	1	Order	1	MOB-
CP057598.1	Enterobacter kobei;Enterobacter sp.;Escherichia coli;Escherichia sp.;Escherichia marmotae;Escherichia albertii	6	Species	2	MOB+
CP057599.1	Dickeya oryzae	1	Order	1	MOB-
CP057601.1	Enterobacter kobei;Enterobacter sp.;Escherichia coli;Escherichia sp.;Escherichia marmotae;Escherichia albertii	6	Species	2	MOB-
CP057602.1	Dickeya oryzae	1	Order	1	MOB-
CP057604.1	Enterobacter kobei;Enterobacter sp.;Escherichia coli;Escherichia sp.;Escherichia marmotae;Escherichia albertii;Shigella boydii	7	Species	2	MOB+
CP057606.1	Enterobacter kobei;Enterobacter sp.;Escherichia coli;Escherichia sp.;Escherichia marmotae;Escherichia albertii	6	Species	2	MOB+
CP057616.1	Enterobacter kobei;Enterobacter sp.;Escherichia coli;Escherichia sp.;Escherichia marmotae;Escherichia albertii	6	Species	2	MOB+
CP057618.1	Enterobacter kobei;Enterobacter sp.;Escherichia coli;Escherichia sp.;Escherichia marmotae;Escherichia albertii	6	Species	2	MOB+
CP057619.1	Dickeya oryzae	1	Order	1	MOB-
CP057622.1	Enterobacter kobei;Enterobacter sp.;Escherichia coli;Escherichia sp.;Escherichia marmotae;Escherichia albertii	6	Species	2	MOB+
CP057623.1	Escherichia fergusonii;Escherichia coli;Escherichia albertii	3	Species	1	MOB-
CP057624.1	Dickeya oryzae	1	Order	1	MOB-
CP057625.1	Dickeya oryzae	1	Order	1	MOB-
CP057627.1	Enterobacter kobei;Enterobacter sp.;Escherichia coli;Escherichia sp.;Escherichia marmotae;Escherichia albertii	6	Species	2	MOB+
CP057628.1	Dickeya oryzae	1	Order	1	MOB-
CP057629.1	Dickeya oryzae	1	Order	1	MOB-
CP057635.1	Escherichia coli;Escherichia albertii	2	Species	1	MOB+
CP057637.1	Enterobacter kobei;Enterobacter sp.;Escherichia coli;Escherichia sp.;Escherichia marmotae;Escherichia albertii	6	Species	2	MOB+
CP057644.1	Escherichia coli;Escherichia sp.;Escherichia marmotae;Escherichia albertii;Shigella boydii	5	Species	2	MOB+
CP057646.1	Escherichia fergusonii;Escherichia coli;Escherichia sp.;Escherichia marmotae;Escherichia albertii;Shigella boydii	6	Species	2	MOB+
CP057647.1	Escherichia sp.;Escherichia marmotae;Escherichia albertii;Escherichia coli	4	Species	1	MOB+
CP057648.1	Dickeya oryzae	1	Order	1	MOB-
CP057651.1	Escherichia coli;Escherichia marmotae;Escherichia albertii	3	Species	1	MOB+
CP057652.1	Dickeya oryzae	1	Order	1	MOB-
CP057653.1	Dickeya oryzae	1	Order	1	MOB-
CP057656.1	Escherichia coli	1	Genus	1	MOB-
CP057661.1	Escherichia coli;Escherichia sp.;Escherichia marmotae;Escherichia albertii;Shigella boydii	5	Species	2	MOB+
CP057666.1	Enterobacter kobei;Enterobacter sp.;Escherichia sp.;Escherichia marmotae;Escherichia albertii;Escherichia coli	6	Species	2	MOB+
CP057667.1	Dickeya oryzae	1	Order	1	MOB-
CP057670.1	Escherichia coli;Escherichia sp.;Escherichia marmotae;Escherichia albertii	4	Species	1	MOB+
CP057671.1	Dickeya oryzae	1	Order	1	MOB-
CP057674.1	Enterobacter kobei;Enterobacter sp.;Escherichia coli;Escherichia sp.;Escherichia marmotae;Escherichia albertii	6	Species	2	MOB+
CP057675.1	Dickeya oryzae	1	Order	1	MOB-
CP057676.1	Dickeya oryzae	1	Order	1	MOB-
CP057679.1	Dickeya oryzae	1	Order	1	MOB-
CP057685.1	Escherichia albertii;Escherichia coli	2	Species	1	MOB-
CP057689.1	Escherichia albertii;Escherichia coli	2	Species	1	MOB-
CP057691.1	Enterobacter kobei;Enterobacter sp.;Escherichia coli;Escherichia sp.;Escherichia marmotae;Escherichia albertii	6	Species	2	MOB+
CP057694.1	Enterobacter kobei;Enterobacter sp.;Escherichia sp.;Escherichia marmotae;Escherichia coli;Escherichia albertii	6	Species	2	MOB-
CP057695.1	Escherichia coli;Escherichia marmotae;Escherichia albertii	3	Species	1	MOB+
CP057697.1	Escherichia coli;Escherichia sp.;Escherichia marmotae;Escherichia albertii;Escherichia fergusonii	5	Species	1	MOB+
CP057698.1	Escherichia coli;Escherichia sp.;Escherichia marmotae;Escherichia albertii	4	Species	1	MOB+
CP057699.1	Enterobacter kobei;Enterobacter sp.;Escherichia coli;Escherichia sp.;Escherichia marmotae;Escherichia albertii	6	Species	2	MOB+
CP057706.1	Enterobacter kobei;Enterobacter sp.;Escherichia coli;Escherichia sp.;Escherichia marmotae;Escherichia albertii	6	Species	2	MOB+
CP057707.1	Escherichia coli	1	Genus	1	MOB+
CP057708.1	Escherichia fergusonii	1	Genus	1	MOB+
CP057709.1	Dickeya oryzae;Shigella boydii	2	Family	3	MOB-
CP057712.1	Escherichia coli	1	Genus	1	MOB-
CP057714.1	Escherichia coli;Shigella boydii;Escherichia fergusonii	3	Species	2	MOB+
CP057715.1	Escherichia sp.;Escherichia coli;Salmonella sp.	3	Species	2	MOB+
CP057716.1	Escherichia coli	1	Species	1	MOB-
CP057718.1	Enterobacter kobei;Enterobacter sp.;Escherichia coli;Escherichia sp.;Escherichia marmotae;Escherichia albertii	6	Species	2	MOB+
CP057719.1	Dickeya oryzae;Shigella boydii	2	Family	3	MOB-
CP057727.1	Escherichia albertii	1	Genus	1	MOB-
CP057733.1	Escherichia fergusonii;Escherichia albertii;Escherichia coli	3	Species	1	MOB-
CP057734.1	Escherichia fergusonii;Escherichia coli;Escherichia marmotae;Escherichia albertii	4	Species	1	MOB+
CP057735.1	Escherichia coli;Escherichia sp.;Escherichia albertii;Escherichia marmotae	4	Species	1	MOB+
CP057736.1	Dickeya oryzae	1	Order	1	MOB-
CP057740.1	Escherichia fergusonii;Escherichia albertii;Escherichia coli	3	Species	1	MOB-
CP057741.1	Escherichia fergusonii;Escherichia coli;Escherichia marmotae;Escherichia albertii	4	Species	1	MOB+
CP057742.1	Escherichia albertii;Escherichia coli	2	Species	1	MOB-
CP057743.1	Escherichia coli;Escherichia sp.;Escherichia albertii;Escherichia marmotae	4	Species	1	MOB+
CP057744.1	Dickeya oryzae	1	Order	1	MOB-
CP057753.1	Escherichia fergusonii;Escherichia albertii;Escherichia coli	3	Species	1	MOB-
CP057754.1	Escherichia fergusonii;Escherichia coli;Escherichia marmotae;Escherichia albertii	4	Species	1	MOB+
CP057755.1	Escherichia albertii;Escherichia coli	2	Species	1	MOB-
CP057756.1	Escherichia coli;Escherichia sp.;Escherichia albertii;Escherichia marmotae	4	Species	1	MOB+
CP057757.1	Dickeya oryzae	1	Order	1	MOB-
CP057762.1	Escherichia fergusonii;Escherichia coli;Escherichia marmotae;Escherichia albertii	4	Species	1	MOB+
CP057763.1	Escherichia albertii;Escherichia coli	2	Species	1	MOB-
CP057764.1	Escherichia coli;Escherichia sp.;Escherichia albertii;Escherichia marmotae	4	Species	1	MOB+
CP057765.1	Dickeya oryzae	1	Order	1	MOB-
CP057768.1	Escherichia coli;Escherichia marmotae;Escherichia albertii;Shigella boydii	4	Species	2	MOB-
CP057769.1	Escherichia coli;Escherichia sp.;Escherichia albertii	3	Species	1	MOB+
CP057771.1	Dickeya oryzae	1	Order	1	MOB-
CP057774.1	Escherichia fergusonii;Escherichia coli;Escherichia marmotae;Escherichia sp.;Escherichia albertii	5	Species	1	MOB+
CP057775.1	Escherichia coli;Escherichia sp.;Escherichia albertii;Escherichia marmotae	4	Species	1	MOB+
CP057776.1	Dickeya oryzae	1	Order	1	MOB-
CP057779.1	Escherichia coli;Escherichia sp.;Escherichia marmotae;Escherichia albertii	4	Species	1	MOB+
CP057780.1	Klebsiella grimontii;Klebsiella oxytoca;Klebsiella michiganensis;Salmonella enterica;Phytobacter ursingii;Citrobacter rodentium;Parabacteroides sp.	7	Family	6	MOB+
CP057781.1	Dickeya oryzae	1	Order	1	MOB-
CP057785.1	Escherichia coli;Escherichia marmotae;Escherichia albertii;Shigella boydii	4	Species	2	MOB-
CP057786.1	Escherichia coli;Escherichia sp.;Escherichia albertii	3	Species	1	MOB+
CP057788.1	Dickeya oryzae	1	Order	1	MOB-
CP057789.1	Dickeya oryzae	1	Order	1	MOB-
CP057791.1	Escherichia fergusonii;Enterobacter kobei;Enterobacter sp.;Escherichia coli;Escherichia sp.;Escherichia marmotae;Escherichia albertii	7	Species	2	MOB-
CP057792.1	Escherichia fergusonii;Escherichia coli;Escherichia sp.;Escherichia marmotae;Escherichia albertii	5	Species	1	MOB+
CP057797.1	Escherichia fergusonii;Escherichia coli;Escherichia sp.;Escherichia marmotae	4	Species	1	MOB-
CP057798.1	Escherichia albertii;Escherichia coli	2	Species	1	MOB-
CP057799.1	Escherichia coli;Escherichia albertii	2	Species	1	MOB-
CP057800.1	Escherichia fergusonii;Enterobacter kobei;Enterobacter sp.;Escherichia coli;Escherichia sp.;Escherichia marmotae;Escherichia albertii	7	Species	2	MOB+
CP057801.1	Dickeya oryzae	1	Order	1	MOB-
CP057803.1	Escherichia fergusonii;Escherichia coli;Escherichia albertii	3	Species	1	MOB-
CP057805.1	Escherichia coli;Escherichia marmotae;Escherichia albertii	3	Species	1	MOB+
CP057806.1	Escherichia marmotae;Mannheimia granulomatis	2	Genus	4	MOB+
CP057807.1	Dickeya oryzae	1	Order	1	MOB-
CP057810.1	Escherichia marmotae;Mannheimia granulomatis	2	Genus	4	MOB+
CP057811.1	Dickeya oryzae	1	Order	1	MOB-
CP057813.1	Escherichia fergusonii;Escherichia coli;Escherichia sp.;Escherichia marmotae	4	Species	1	MOB-
CP057817.1	Dickeya oryzae	1	Order	1	MOB-
CP057819.1	Escherichia fergusonii;Enterobacter kobei;Enterobacter sp.;Escherichia coli;Escherichia sp.;Escherichia marmotae;Escherichia albertii	7	Species	2	MOB-
CP057820.1	Escherichia fergusonii;Escherichia coli;Escherichia sp.;Escherichia marmotae;Escherichia albertii	5	Species	1	MOB+
CP057827.1	Escherichia coli;Escherichia marmotae;Salmonella enterica;Escherichia albertii	4	Species	2	MOB+
CP057828.1	Dickeya oryzae	1	Order	1	MOB-
CP057830.1	Escherichia coli;Escherichia sp.;Escherichia marmotae;Escherichia albertii	4	Species	1	MOB+
CP057832.1	Escherichia albertii;Escherichia coli	2	Species	1	MOB-
CP057834.1	Escherichia albertii;Escherichia coli	2	Species	1	MOB-
CP057835.1	Enterobacter kobei;Enterobacter sp.;Escherichia coli;Escherichia sp.;Escherichia marmotae;Escherichia albertii	6	Species	2	MOB+
CP057836.1	Shigella boydii	1	Family	1	MOB-
CP057840.1	Escherichia coli;Escherichia sp.;Escherichia marmotae;Escherichia albertii	4	Species	1	MOB-
CP057844.1	Enterobacter kobei;Enterobacter sp.;Escherichia sp.;Escherichia marmotae;Escherichia albertii;Escherichia coli	6	Species	2	MOB+
CP057845.1	Escherichia fergusonii;Escherichia albertii;Escherichia coli	3	Species	1	MOB-
CP057846.1	Escherichia coli;Escherichia marmotae;Escherichia albertii	3	Species	1	MOB+
CP057847.1	Dickeya oryzae	1	Order	1	MOB-
CP057850.1	Enterobacter kobei;Enterobacter sp.;Escherichia sp.;Escherichia marmotae;Escherichia albertii;Escherichia coli	6	Species	2	MOB+
CP057851.1	Escherichia fergusonii;Escherichia albertii;Escherichia coli	3	Species	1	MOB-
CP057852.1	Escherichia coli;Escherichia marmotae;Escherichia albertii	3	Species	1	MOB+
CP057856.1	Escherichia fergusonii;Escherichia albertii;Escherichia coli	3	Species	1	MOB-
CP057857.1	Escherichia coli;Escherichia marmotae;Escherichia albertii	3	Species	1	MOB+
CP057858.1	Dickeya oryzae	1	Order	1	MOB-
CP057870.1	Escherichia coli;Escherichia sp.;Escherichia marmotae;Escherichia albertii	4	Species	1	MOB-
CP057871.1	Dickeya oryzae	1	Order	1	MOB-
CP057872.1	Dickeya oryzae	1	Order	1	MOB-
CP057874.1	Enterobacter kobei;Enterobacter sp.;Escherichia coli;Escherichia sp.;Escherichia marmotae;Escherichia albertii	6	Species	2	MOB+
CP057875.1	Escherichia fergusonii;Escherichia albertii;Escherichia coli	3	Species	1	MOB-
CP057877.1	Enterobacter kobei;Enterobacter sp.;Escherichia coli;Escherichia sp.;Escherichia marmotae;Escherichia albertii	6	Species	2	MOB+
CP057880.1	Escherichia fergusonii;Enterobacter kobei;Enterobacter sp.;Escherichia coli;Escherichia sp.;Escherichia marmotae;Escherichia albertii	7	Species	2	MOB+
CP057881.1	Dickeya oryzae	1	Order	1	MOB-
CP057883.1	Escherichia coli;Escherichia sp.;Escherichia marmotae;Escherichia albertii	4	Species	1	MOB+
CP057884.1	Escherichia marmotae;Escherichia albertii;Escherichia coli	3	Species	1	MOB+
CP057886.1	Enterobacter kobei;Enterobacter sp.;Escherichia coli;Escherichia sp.;Escherichia marmotae;Escherichia albertii	6	Species	2	MOB+
CP057887.1	Dickeya oryzae	1	Order	1	MOB-
CP057890.1	Dickeya oryzae	1	Order	1	MOB-
CP057892.1	Enterobacter kobei;Enterobacter sp.;Escherichia coli;Escherichia sp.;Escherichia marmotae;Escherichia albertii;Dickeya sp.	7	Species	3	MOB-
CP057894.1	Escherichia coli;Shigella boydii;Escherichia fergusonii	3	Species	2	MOB+
CP057902.1	Escherichia fergusonii;Escherichia coli;Escherichia sp.;Escherichia marmotae;Escherichia albertii;Shigella boydii	6	Species	2	MOB+
CP057903.1	Escherichia coli;Escherichia albertii	2	Species	1	MOB+
CP057904.1	Escherichia coli;Escherichia marmotae;Mannheimia granulomatis	3	Genus	4	MOB+
CP057912.1	Escherichia fergusonii;Escherichia coli;Escherichia sp.;Escherichia marmotae;Escherichia albertii;Shigella boydii	6	Species	2	MOB+
CP057914.1	Escherichia coli;Escherichia marmotae;Mannheimia granulomatis	3	Genus	4	MOB+
CP057923.1	Enterobacter kobei;Enterobacter sp.;Escherichia coli;Escherichia sp.;Escherichia marmotae;Escherichia albertii	6	Species	2	MOB+
CP057924.1	Escherichia coli;Escherichia marmotae;Escherichia albertii	3	Species	1	MOB+
CP057925.1	Dickeya oryzae	1	Order	1	MOB-
CP057928.1	Escherichia fergusonii;Escherichia coli;Escherichia marmotae;Escherichia albertii	4	Species	1	MOB+
CP057931.1	Enterobacter kobei;Enterobacter sp.;Escherichia coli;Escherichia sp.;Escherichia marmotae;Escherichia albertii	6	Species	2	MOB+
CP057933.1	Enterobacter kobei;Enterobacter sp.;Escherichia coli;Escherichia sp.;Escherichia marmotae;Escherichia albertii	6	Species	2	MOB+
CP057934.1	Dickeya oryzae	1	Order	1	MOB-
CP057937.1	Escherichia fergusonii;Escherichia albertii;Escherichia coli	3	Species	1	MOB-
CP057938.1	Escherichia coli;Escherichia marmotae;Mannheimia granulomatis	3	Genus	4	MOB+
CP057939.1	Dickeya oryzae	1	Order	1	MOB-
CP057943.1	Enterobacter kobei;Enterobacter sp.;Escherichia coli;Escherichia sp.;Escherichia marmotae;Escherichia albertii	6	Species	2	MOB+
CP057944.1	Escherichia coli;Escherichia sp.;Escherichia albertii	3	Species	1	MOB+
CP057947.1	Escherichia fergusonii;Escherichia coli;Escherichia marmotae;Escherichia albertii	4	Species	1	MOB+
CP057948.1	Escherichia albertii;Escherichia coli	2	Genus	1	MOB+
CP057954.1	Escherichia albertii;Escherichia coli	2	Genus	1	MOB+
CP057958.1	Enterobacter kobei;Enterobacter sp.;Escherichia coli;Escherichia sp.;Escherichia marmotae;Escherichia albertii	6	Species	2	MOB+
CP057960.1	Enterobacter kobei;Enterobacter sp.;Escherichia coli;Escherichia sp.;Escherichia marmotae;Escherichia albertii	6	Species	2	MOB+
CP057963.1	Enterobacter kobei;Enterobacter sp.;Escherichia coli;Escherichia sp.;Escherichia marmotae;Escherichia albertii	6	Species	2	MOB+
CP057966.1	Dickeya oryzae	1	Order	1	MOB-
CP057968.1	Enterobacter kobei;Enterobacter sp.;Escherichia coli;Escherichia sp.;Escherichia marmotae;Escherichia albertii	6	Species	2	MOB+
CP057969.1	Escherichia coli;Escherichia marmotae;Escherichia albertii	3	Species	1	MOB+
CP057971.1	Enterobacter kobei;Enterobacter sp.;Escherichia coli;Escherichia sp.;Escherichia marmotae;Escherichia albertii;Shigella sp.	7	Species	2	MOB+
CP057972.1	Escherichia coli;Escherichia marmotae;Escherichia albertii	3	Species	1	MOB+
CP057974.1	Escherichia coli;Escherichia sp.;Escherichia marmotae;Escherichia albertii	4	Species	1	MOB+
CP057976.1	Escherichia albertii;Escherichia coli	2	Species	1	MOB-
CP057977.1	Escherichia coli;Escherichia sp.;Escherichia albertii	3	Species	1	MOB+
CP057979.1	Enterobacter kobei;Enterobacter sp.;Escherichia coli;Escherichia sp.;Escherichia marmotae;Escherichia albertii	6	Species	2	MOB+
CP057981.1	Escherichia coli;Escherichia sp.;Escherichia albertii	3	Species	1	MOB+
CP057982.1	Escherichia coli;Escherichia sp.;Escherichia albertii	3	Species	1	MOB+
CP057991.1	Escherichia coli;Escherichia sp.;Escherichia albertii	3	Species	1	MOB+
CP057997.1	Escherichia fergusonii;Escherichia coli;Escherichia sp.;Escherichia marmotae;Escherichia albertii;Shigella boydii	6	Species	2	MOB+
CP057998.1	Escherichia coli;Escherichia marmotae;Escherichia albertii	3	Species	1	MOB+
CP058002.1	Escherichia coli	1	Genus	1	MOB-
CP058005.1	Enterobacter kobei;Enterobacter sp.;Escherichia coli;Escherichia sp.;Escherichia marmotae;Escherichia albertii	6	Species	2	MOB+
CP058008.1	Escherichia coli;Escherichia sp.;Escherichia marmotae;Escherichia albertii	4	Species	1	MOB+
CP058011.1	Escherichia coli;Escherichia albertii	2	Species	1	MOB-
CP058015.1	Enterobacter kobei;Enterobacter sp.;Escherichia coli;Escherichia sp.;Escherichia marmotae;Escherichia albertii	6	Species	2	MOB-
CP058016.1	Escherichia coli;Escherichia sp.;Escherichia marmotae;Escherichia albertii	4	Species	1	MOB+
CP058017.1	Escherichia coli;Mannheimia granulomatis	2	Genus	4	MOB+
CP058018.1	Dickeya oryzae	1	Order	1	MOB-
CP058020.1	Escherichia coli;Escherichia sp.;Escherichia marmotae;Escherichia albertii;Shigella boydii	5	Species	2	MOB+
CP058021.1	Escherichia albertii;Escherichia coli	2	Species	1	MOB-
CP058024.1	Escherichia coli;Escherichia sp.;Escherichia marmotae;Escherichia albertii;Shigella boydii	5	Species	2	MOB+
CP058026.1	Enterobacter kobei;Enterobacter sp.;Escherichia coli;Escherichia sp.;Escherichia marmotae;Escherichia albertii	6	Species	2	MOB+
CP058028.1	Escherichia sp.;Escherichia marmotae;Escherichia coli;Escherichia albertii;Dickeya sp.	5	Species	3	MOB+
CP058032.1	Escherichia coli;Salmonella enterica	2	Species	2	MOB-
CP058037.1	Escherichia marmotae;Mannheimia granulomatis	2	Genus	4	MOB-
CP058048.1	Escherichia marmotae;Mannheimia granulomatis	2	Genus	4	MOB-
CP058054.1	Escherichia marmotae;Mannheimia granulomatis	2	Genus	4	MOB-
CP058065.1	Escherichia fergusonii;Escherichia sp.;Escherichia marmotae;Escherichia albertii;Salmonella enterica;Escherichia coli;Dickeya sp.	7	Species	3	MOB-
CP058066.1	Escherichia albertii	1	Genus	1	MOB+
CP058067.1	Escherichia coli;Mannheimia granulomatis	2	Genus	4	MOB+
CP058068.1	Klebsiella grimontii;Klebsiella michiganensis;Klebsiella pneumoniae	3	Family	1	MOB-
CP058069.1	Dickeya oryzae	1	Order	1	MOB-
CP058071.1	Enterobacter kobei;Enterobacter sp.;Escherichia sp.;Escherichia marmotae;Escherichia coli;Escherichia albertii	6	Species	2	MOB+
CP058075.1	Enterobacter kobei;Enterobacter sp.;Escherichia sp.;Escherichia marmotae;Escherichia coli;Escherichia albertii	6	Species	2	MOB+
CP058081.1	Enterobacter kobei;Enterobacter sp.;Escherichia coli;Escherichia sp.;Escherichia marmotae;Escherichia albertii	6	Species	2	MOB+
CP058082.1	Escherichia coli;Escherichia sp.;Escherichia marmotae	3	Species	1	MOB+
CP058084.1	Escherichia fergusonii;Escherichia coli;Escherichia sp.;Escherichia marmotae;Escherichia albertii;Shigella boydii	6	Species	2	MOB+
CP058086.1	Escherichia coli	1	Genus	1	MOB-
CP058088.1	Enterobacter kobei;Enterobacter sp.;Escherichia coli;Escherichia sp.;Escherichia marmotae;Escherichia albertii	6	Species	2	MOB+
CP058091.1	Enterobacter kobei;Enterobacter sp.;Escherichia coli;Escherichia sp.;Escherichia marmotae;Escherichia albertii	6	Species	2	MOB+
CP058094.1	Escherichia coli;Escherichia sp.;Escherichia marmotae;Escherichia albertii;Shigella boydii	5	Species	2	MOB+
CP058097.1	Dickeya oryzae	1	Order	1	MOB-
CP058108.1	Dickeya oryzae	1	Order	1	MOB-
CP058232.1	Escherichia coli;Escherichia sp.;Escherichia marmotae;Escherichia albertii;Shigella boydii	5	Species	2	MOB-
CP058234.1	Escherichia coli;Escherichia sp.;Escherichia marmotae;Escherichia albertii;Shigella boydii	5	Species	2	MOB-
CP058799.1	Klebsiella pneumoniae;Escherichia coli;Klebsiella quasipneumoniae;Klebsiella variicola;Klebsiella aerogenes;Raoultella ornithinolytica;Klebsiella oxytoca;Raoultella sp.;Klebsiella grimontii	9	Species	2	MOB+
CP058800.1	Klebsiella pneumoniae;Klebsiella quasipneumoniae;Escherichia coli;Klebsiella oxytoca;Klebsiella variicola;Klebsiella michiganensis	6	Species	2	MOB-
CP058801.1	Escherichia coli;Escherichia sp.;Escherichia marmotae;Escherichia albertii	4	Family	1	MOB+
CP058803.1	Dickeya oryzae	1	Order	1	MOB-
CP058806.1	Escherichia coli	1	Family	1	MOB-
CP058914.1	Escherichia albertii;Escherichia coli	2	Species	1	MOB-
CP058915.1	Enterobacter kobei;Enterobacter sp.;Escherichia coli;Escherichia sp.;Escherichia marmotae;Escherichia albertii	6	Species	2	MOB-
CP058916.1	Klebsiella variicola	1	Family	1	MOB-
CP059370.1	Campylobacter coli	1	Species	1	MOB+
CP059905.1	Enterobacter kobei;Enterobacter sp.;Escherichia sp.;Escherichia marmotae;Escherichia albertii;Escherichia coli	6	Species	2	MOB+
CP059906.1	Escherichia fergusonii;Escherichia coli;Escherichia marmotae;Escherichia albertii	4	Species	1	MOB+
CP059923.1	Enterobacter kobei;Enterobacter sp.;Escherichia sp.;Escherichia marmotae;Escherichia albertii;Escherichia coli	6	Species	2	MOB-
CP059924.1	Escherichia fergusonii;Escherichia coli;Escherichia marmotae;Escherichia albertii	4	Species	1	MOB+
CP059926.1	Enterobacter kobei;Enterobacter sp.;Escherichia coli;Escherichia sp.;Escherichia marmotae;Escherichia albertii	6	Species	2	MOB+
CP059927.1	Escherichia fergusonii;Escherichia coli;Escherichia marmotae;Escherichia albertii	4	Species	1	MOB-
CP059930.1	Actinobacillus sp.;Klebsiella variicola;Escherichia coli	3	Species	4	MOB+
CP059945.1	Enterobacter kobei;Enterobacter sp.;Escherichia sp.;Escherichia marmotae;Escherichia coli;Escherichia albertii	6	Species	2	MOB+
CP059946.1	Escherichia albertii;Escherichia coli	2	Species	1	MOB-
CP060118.1	Dickeya oryzae	1	Order	1	MOB-
CP060166.1	Klebsiella grimontii;Klebsiella michiganensis;Salmonella enterica	3	Genus	2	MOB-
CP060167.1	Escherichia coli;Escherichia marmotae;Escherichia albertii	3	Family	1	MOB-
CP060477.1	Xanthomonas theicola	1	Genus	1	MOB-
CP060479.1	Xanthomonas vasicola;Xanthomonas oryzae	2	Genus	1	MOB-
CP061360.1	Escherichia coli;Klebsiella pneumoniae	2	Species	2	MOB+
CP061363.1	Escherichia coli;Escherichia sp.;Escherichia marmotae;Escherichia albertii	4	Family	1	MOB+
CP061559.1	Actinobacillus sp.	1	Class	1	MOB+
CP061572.1	Actinobacillus sp.	1	Class	1	MOB-
CP061575.1	Parabacteroides distasonis	1	Superkingdom	1	MOB-
CP061599.1	Acinetobacter baumannii	1	Genus	1	MOB-
CP061656.1	Acinetobacter baumannii	1	Genus	1	MOB-
CP061673.1	Actinobacillus sp.	1	Class	1	MOB-
CP061693.1	Acinetobacter baumannii	1	Genus	4	MOB-
CP061857.1	Photobacterium damselae	1	Genus	1	MOB-
CP061864.1	Photobacterium damselae	1	Genus	1	MOB-
CP062994.1	Klebsiella pneumoniae;Escherichia coli;Klebsiella quasipneumoniae;Klebsiella variicola;Klebsiella aerogenes;Raoultella ornithinolytica;Klebsiella oxytoca;Raoultella sp.;Salmonella enterica;Proteus mirabilis	10	Species	3	MOB+
CP062995.1	Klebsiella pneumoniae;Escherichia coli;Klebsiella quasipneumoniae;Klebsiella variicola;Klebsiella aerogenes;Raoultella ornithinolytica;Klebsiella oxytoca;Klebsiella michiganensis	8	Species	2	MOB+
CP062996.1	Klebsiella pneumoniae	1	Species	1	MOB-
CP063014.1	Klebsiella grimontii;Aeromonas caviae	2	Genus	4	MOB-
CP063015.1	Klebsiella pneumoniae;Escherichia coli;Klebsiella quasipneumoniae;Klebsiella variicola;Klebsiella aerogenes;Raoultella ornithinolytica;Klebsiella oxytoca;Aeromonas caviae;Klebsiella michiganensis;Raoultella terrigena	10	Species	4	MOB+
CP063016.1	Klebsiella pneumoniae	1	Species	1	MOB-
CP063712.1	Enterobacter kobei;Enterobacter sp.;Escherichia sp.;Escherichia marmotae;Escherichia albertii;Escherichia coli;Mixta intestinalis	7	Species	3	MOB+
CP063714.1	Dickeya oryzae	1	Order	1	MOB-
CP063715.1	Escherichia coli;Escherichia sp.;Escherichia marmotae;Escherichia albertii	4	Species	1	MOB+
CP063717.1	Enterobacter kobei;Enterobacter sp.;Escherichia sp.;Escherichia marmotae;Escherichia albertii;Escherichia coli	6	Species	2	MOB+
CP063718.1	Escherichia fergusonii;Escherichia albertii;Escherichia coli	3	Species	1	MOB-
CP063724.1	Escherichia coli;Escherichia sp.;Escherichia albertii	3	Species	1	MOB+
CP063725.1	Escherichia coli	1	Genus	1	MOB-
CP063726.1	Escherichia coli;Escherichia sp.;Escherichia marmotae;Escherichia albertii	4	Species	1	MOB+
CP063731.1	Escherichia coli;Escherichia sp.;Escherichia albertii	3	Species	1	MOB+
CP063732.1	Escherichia fergusonii;Escherichia coli;Escherichia albertii	3	Species	1	MOB-
CP063733.1	Dickeya oryzae	1	Order	1	MOB-
CP063735.1	Escherichia coli	1	Genus	1	MOB-
CP063737.1	Dickeya oryzae	1	Order	1	MOB-
CP063740.1	Escherichia coli;Escherichia sp.;Escherichia marmotae;Escherichia albertii	4	Species	1	MOB-
CP063741.1	Escherichia coli;Escherichia albertii	2	Species	1	MOB+
CP063755.1	Escherichia coli;Mannheimia granulomatis	2	Family	4	MOB+
CP063758.1	Escherichia coli;Mannheimia granulomatis	2	Family	4	MOB+
CP063823.1	Clostridium novyi;Clostridium botulinum	2	Species	1	MOB-
CP063870.1	Klebsiella oxytoca	1	Genus	1	MOB-
CP064281.1	Enterococcus durans	1	Genus	1	MOB-
CP064291.1	Levilactobacillus brevis	1	Order	1	MOB-
CP064297.1	Klebsiella pneumoniae;Escherichia coli;Klebsiella quasipneumoniae;Klebsiella variicola;Klebsiella aerogenes;Raoultella ornithinolytica;Klebsiella oxytoca;Klebsiella grimontii;Klebsiella michiganensis;Raoultella terrigena	10	Species	2	MOB+
CP064298.1	Klebsiella pneumoniae;Klebsiella quasipneumoniae;Escherichia coli;Klebsiella oxytoca;Klebsiella variicola;Klebsiella michiganensis	6	Species	2	MOB-
CP064322.1	Klebsiella grimontii;Klebsiella pneumoniae	2	Genus	1	MOB-
CP064340.1	Lactiplantibacillus plantarum;Enterococcus durans	2	Order	3	MOB-
CP064821.1	Klebsiella pneumoniae;Escherichia coli;Klebsiella quasipneumoniae;Klebsiella variicola;Klebsiella aerogenes;Raoultella ornithinolytica;Klebsiella oxytoca;Raoultella sp.	8	Species	2	MOB-
CP064822.1	Klebsiella oxytoca	1	Genus	1	MOB-
CP064824.1	Klebsiella pneumoniae;Escherichia coli;Klebsiella aerogenes;Klebsiella variicola	4	Species	2	MOB-
CP064852.1	Klebsiella pneumoniae;Klebsiella quasipneumoniae;Escherichia coli;Klebsiella oxytoca;Klebsiella variicola;Yersinia pseudotuberculosis;Klebsiella grimontii;Klebsiella sp.;Raoultella ornithinolytica	9	Species	3	MOB-
CP064853.1	Klebsiella pneumoniae;Escherichia coli;Klebsiella quasipneumoniae;Klebsiella variicola;Klebsiella aerogenes;Raoultella ornithinolytica;Klebsiella oxytoca;Raoultella sp.;Klebsiella grimontii;Klebsiella michiganensis;Raoultella planticola	11	Species	2	MOB+
CP064854.1	Shewanella algae	1	Class	1	MOB+
CP065518.1	Neisseria lactamica;Mesomycoplasma dispar;Klebsiella pneumoniae	3	Class	6	MOB-
CP065520.1	Pseudomonas sp.	1	Class	1	MOB-
CP065555.1	Klebsiella oxytoca;Klebsiella pneumoniae;Klebsiella variicola	3	Species	1	MOB-
CP065556.1	Klebsiella pneumoniae	1	Genus	1	MOB-
CP065557.1	Klebsiella pneumoniae;Klebsiella quasipneumoniae;Escherichia coli;Klebsiella oxytoca;Klebsiella variicola;Klebsiella grimontii;Klebsiella michiganensis	7	Species	2	MOB-
CP065765.1	Enterococcus durans	1	Genus	1	MOB-
CP066198.1	Escherichia fergusonii;Escherichia coli;Escherichia albertii	3	Species	1	MOB-
CP066199.1	Dickeya oryzae	1	Order	1	MOB-
CP066200.1	Dickeya oryzae	1	Order	1	MOB-
CP066201.1	Escherichia coli;Escherichia marmotae;Escherichia albertii	3	Species	1	MOB-
CP066202.1	Escherichia fergusonii;Enterobacter kobei;Enterobacter sp.;Escherichia coli;Escherichia sp.;Escherichia marmotae;Escherichia albertii	7	Species	2	MOB-
CP066206.1	Enterococcus durans	1	Genus	1	MOB-
CP066207.1	Enterococcus durans	1	Genus	1	MOB+
CP066208.1	Lacticaseibacillus rhamnosus	1	Order	1	MOB+
CP066209.1	Levilactobacillus brevis;Streptococcus gallolyticus	2	Order	3	MOB-
CP066213.1	Enterococcus durans	1	Genus	1	MOB-
CP066261.1	Pantoea sp.	1	Order	1	MOB+
CP066319.1	Escherichia coli;Escherichia sp.;Escherichia marmotae;Escherichia albertii	4	Family	1	MOB+
CP066322.1	Escherichia coli;Escherichia sp.;Escherichia marmotae;Escherichia albertii;Escherichia fergusonii	5	Family	1	MOB+
CP066329.1	Escherichia coli;Escherichia marmotae;Escherichia albertii	3	Family	1	MOB+
CP066330.1	Klebsiella grimontii;Klebsiella michiganensis;Salmonella enterica	3	Genus	2	MOB+
CP066331.1	Escherichia marmotae;Mannheimia granulomatis	2	Family	4	MOB+
CP066336.1	Escherichia coli;Escherichia marmotae;Escherichia albertii	3	Family	1	MOB+
CP068026.1	Klebsiella variicola;Escherichia coli	2	Family	2	MOB-
CP068027.1	Klebsiella variicola;Escherichia coli	2	Family	2	MOB-
CP068028.1	Klebsiella pneumoniae;Klebsiella quasipneumoniae;Klebsiella variicola;Klebsiella aerogenes;Raoultella ornithinolytica;Escherichia coli;Klebsiella oxytoca;Klebsiella michiganensis;Escherichia fergusonii;Raoultella terrigena	10	Species	2	MOB-
CP068787.1	Salmonella enterica	1	Genus	1	MOB-
CP068837.1	Escherichia marmotae	1	Genus	1	MOB-
CP068929.1	Escherichia marmotae	1	Genus	1	MOB-
CP068980.1	Limosilactobacillus gastricus	1	Class	1	MOB+
CP070303.1	Actinobacillus sp.;Escherichia coli;Escherichia marmotae;Escherichia albertii	4	Family	4	MOB+
CP070363.1	Acinetobacter lwoffii	1	Genus	1	MOB-
CP070394.1	Salmonella enterica;Proteus mirabilis	2	Family	3	MOB+
CP070395.1	Escherichia coli;Escherichia sp.;Escherichia albertii;Escherichia marmotae	4	Species	1	MOB+
CP070396.1	Escherichia coli;Escherichia sp.;Escherichia albertii;Escherichia marmotae	4	Species	1	MOB+
CP070397.1	Dickeya oryzae	1	Order	1	MOB-
CP070398.1	Actinobacillus sp.;Escherichia fergusonii;Salmonella enterica;Proteus mirabilis	4	Genus	4	MOB+
CP070400.1	Escherichia fergusonii;Escherichia coli;Escherichia sp.;Escherichia marmotae;Escherichia albertii;Shigella boydii;Dickeya sp.	7	Species	3	MOB+
CP070401.1	Dickeya oryzae	1	Order	1	MOB-
CP070402.1	Escherichia coli;Escherichia marmotae;Mannheimia granulomatis	3	Genus	4	MOB+
CP070404.1	Escherichia coli;Escherichia sp.;Escherichia marmotae;Escherichia albertii	4	Species	1	MOB-
CP070405.1	Escherichia coli;Dickeya oryzae	2	Genus	3	MOB-
CP070406.1	Actinobacillus sp.;Salmonella enterica;Proteus mirabilis	3	Family	4	MOB+
CP070852.1	Lacticaseibacillus paracasei;Latilactobacillus sakei;Limosilactobacillus fermentum;Lactiplantibacillus plantarum;Furfurilactobacillus rossiae;Propionibacterium freudenreichii	6	Species	6	MOB+
CP070853.1	Latilactobacillus sakei	1	Family	1	MOB+
CP070854.1	Limosilactobacillus fermentum;Latilactobacillus curvatus	2	Family	2	MOB-
CP070990.1	Staphylococcus epidermidis;Staphylococcus warneri;Staphylococcus pseudintermedius	3	Genus	1	MOB+
CP071069.1	Actinobacillus sp.;Shewanella algae	2	Class	4	MOB+
CP071152.1	Aeromonas caviae	1	Species	1	MOB+
CP071168.1	Klebsiella pneumoniae;Escherichia coli;Klebsiella quasipneumoniae;Klebsiella variicola;Klebsiella aerogenes;Raoultella ornithinolytica;Klebsiella oxytoca;Klebsiella michiganensis;Raoultella terrigena	9	Species	2	MOB+
CP071169.1	Escherichia marmotae	1	Family	1	MOB+
CP071170.1	Klebsiella pneumoniae;Klebsiella aerogenes;Escherichia coli	3	Species	2	MOB-
CP071272.1	Enterococcus durans	1	Genus	1	MOB-
CP071274.1	Levilactobacillus brevis	1	Order	1	MOB-
CP072912.1	Escherichia coli;Escherichia sp.;Escherichia marmotae;Escherichia albertii	4	Species	1	MOB-
CP073055.1	Escherichia coli	1	Family	1	MOB-
CP073056.1	Klebsiella pneumoniae;Escherichia coli;Klebsiella aerogenes;Klebsiella variicola	4	Species	2	MOB-
CP073057.1	Klebsiella variicola;Klebsiella pneumoniae;Klebsiella quasipneumoniae;Klebsiella michiganensis	4	Species	1	MOB-
CP073108.1	Escherichia coli;Escherichia sp.;Escherichia marmotae;Escherichia albertii	4	Family	1	MOB+
CP073109.1	Escherichia coli;Mannheimia granulomatis	2	Family	4	MOB+
CP073286.1	Klebsiella oxytoca;Klebsiella pneumoniae;Klebsiella variicola	3	Species	1	MOB-
CP073288.1	Klebsiella pneumoniae;Escherichia coli;Klebsiella quasipneumoniae;Klebsiella variicola;Klebsiella aerogenes;Raoultella ornithinolytica;Klebsiella oxytoca;Klebsiella grimontii;Klebsiella michiganensis	9	Species	2	MOB+
CP073289.1	Klebsiella oxytoca;Klebsiella pneumoniae;Klebsiella variicola	3	Species	1	MOB-
CP073292.1	Enterobacter kobei;Enterobacter sp.;Escherichia coli;Escherichia sp.;Escherichia marmotae;Escherichia albertii	6	Family	2	MOB+
CP073293.1	Klebsiella quasipneumoniae;Klebsiella variicola;Raoultella ornithinolytica;Klebsiella pneumoniae;Escherichia coli;Klebsiella oxytoca;Klebsiella grimontii;Klebsiella michiganensis;Escherichia sp.;Escherichia marmotae;Escherichia albertii	11	Species	2	MOB+
CP073322.1	Klebsiella grimontii;Klebsiella michiganensis;Klebsiella pneumoniae;Klebsiella quasipneumoniae	4	Family	1	MOB-
CP073324.1	Klebsiella grimontii;Klebsiella michiganensis;Klebsiella pneumoniae;Klebsiella quasipneumoniae	4	Family	1	MOB-
CP073334.1	Klebsiella michiganensis	1	Family	1	MOB-
CP073594.1	Escherichia coli;Escherichia sp.;Escherichia marmotae;Escherichia albertii	4	Species	1	MOB-
CP073596.1	Escherichia coli;Escherichia sp.;Escherichia marmotae;Escherichia albertii	4	Species	1	MOB-
CP073598.1	Escherichia coli;Escherichia sp.;Escherichia marmotae;Escherichia albertii	4	Species	1	MOB-
CP073600.1	Escherichia coli;Escherichia sp.;Escherichia marmotae;Escherichia albertii	4	Species	1	MOB-
CP073602.1	Escherichia coli;Escherichia sp.;Escherichia marmotae;Escherichia albertii	4	Species	1	MOB-
CP073604.1	Klebsiella grimontii;Klebsiella oxytoca;Klebsiella michiganensis;Salmonella enterica;Phytobacter ursingii;Citrobacter rodentium;Parabacteroides sp.	7	Family	6	MOB+
CP073605.1	Escherichia coli;Escherichia sp.;Escherichia marmotae;Escherichia albertii	4	Species	1	MOB-
CP073606.1	Escherichia coli	1	Genus	1	MOB+
CP073608.1	Escherichia coli;Escherichia sp.;Escherichia marmotae;Escherichia albertii	4	Species	1	MOB-
CP073614.1	Escherichia coli	1	Genus	1	MOB+
CP073615.1	Escherichia coli;Escherichia sp.;Escherichia marmotae;Escherichia albertii	4	Species	1	MOB-
CP073616.1	Escherichia fergusonii	1	Genus	1	MOB-
CP073618.1	Escherichia coli;Escherichia sp.;Escherichia marmotae;Escherichia albertii	4	Species	1	MOB-
CP073620.1	Escherichia coli;Escherichia sp.;Escherichia marmotae;Escherichia albertii	4	Species	1	MOB-
CP074079.1	Bacillus cereus	1	Superkingdom	1	MOB-
CP074136.1	Nocardiopsis flavescens	1	Phylum	1	MOB+
[truncated: 13,893 more rows]
