# Supplementary material for: CRISPR spacers acquired from plasmids primarily target backbone genes, making them valuable for predicting potential hosts and host range
Source: Microbiol Spectr. 2024 Nov 7;12(12):e00104-24. doi: 10.1128/spectrum.00104-24 (PMC11619364; doi:10.1128/spectrum.00104-24)
Supplement: Table S2 — A list of all the hits which are within an annotated region in the plasmid, and their annotation. [file spectrum.00104-24-s0003.xlsx]

## Sheet: Features
Table S2: A list of all the hits which are within an annotated region in the plasmid, and their annotation.
Plasmid ID	Spacer ID	Match_Start	Match_End	Feature Type	Feature ID	Feature Name	Host range grade	MOB
AB605179.1	CP011288.1	107031	107062	CDS	BAL48752.1	conjugal transfer ATP-binding protein	2	MOB+
AB605179.1	CP011289.1	107031	107062	CDS	BAL48752.1	conjugal transfer ATP-binding protein	2	MOB+
AB605179.1	CP011292.1	107031	107062	CDS	BAL48752.1	conjugal transfer ATP-binding protein	2	MOB+
AB605179.1	CP029770.1	80819	80851	CDS	BAL48712.1	plasmid partition protein A	2	MOB+
AB605179.1	CP040443.1	22208	22239	CDS	BAL48643.1	integrase	2	MOB+
AB605179.1	CP053335.1	107031	107062	CDS	BAL48752.1	conjugal transfer ATP-binding protein	2	MOB+
AB605179.1	CP053583.1	107031	107062	CDS	BAL48752.1	conjugal transfer ATP-binding protein	2	MOB+
AB605179.1	CP055309.1	80819	80851	CDS	BAL48712.1	plasmid partition protein A	2	MOB+
AB605179.1	CP056682.1	80819	80851	CDS	BAL48712.1	plasmid partition protein A	2	MOB+
AJ639924.1	CP020121.1	52094	52125	CDS	CAG26047.1	IncC1 partitioning protein	6	MOB+
AJ639924.1	CP026363.1	55851	55884	CDS	CAG26056.1	KlcA protein	6	MOB+
AJ639924.1	CP028293.1	37946	37978	CDS	CAG26032.1	TraC primase	6	MOB+
AJ863570.1	CP026363.1	56133	56166	CDS	CAI10797.1	KlcA protein	6	MOB+
AJ863570.1	CP028293.1	38231	38263	CDS	CAI10773.1	TraC2 primase	6	MOB+
AM261282.1	CP034653.1	45288	45323	CDS	CAK02689.1	TraK protein	1	MOB+
AP011958.1	CP011288.1	83560	83591	CDS	BAJ39784.1	conjugal transfer ATP-binding protein TraC	2	MOB+
AP011958.1	CP011289.1	83560	83591	CDS	BAJ39784.1	conjugal transfer ATP-binding protein TraC	2	MOB+
AP011958.1	CP011292.1	83560	83591	CDS	BAJ39784.1	conjugal transfer ATP-binding protein TraC	2	MOB+
AP011958.1	CP029770.1	57392	57424	CDS	BAJ39745.1	plasmid partition protein A	2	MOB+
AP011958.1	CP053335.1	83560	83591	CDS	BAJ39784.1	conjugal transfer ATP-binding protein TraC	2	MOB+
AP011958.1	CP053583.1	83560	83591	CDS	BAJ39784.1	conjugal transfer ATP-binding protein TraC	2	MOB+
AP011958.1	CP055309.1	57392	57424	CDS	BAJ39745.1	plasmid partition protein A	2	MOB+
AP011958.1	CP056682.1	57392	57424	CDS	BAJ39745.1	plasmid partition protein A	2	MOB+
AP014566.1	CP011288.1	106800	106831	CDS	BAP10750.1	conjugal transfer ATP-binding protein	2	MOB+
AP014566.1	CP011289.1	106800	106831	CDS	BAP10750.1	conjugal transfer ATP-binding protein	2	MOB+
AP014566.1	CP011292.1	106800	106831	CDS	BAP10750.1	conjugal transfer ATP-binding protein	2	MOB+
AP014566.1	CP029770.1	80638	80670	CDS	BAP10709.1	plasmid partition protein A	2	MOB+
AP014566.1	CP040443.1	22028	22059	CDS	BAP10644.1	integrase	2	MOB+
AP014566.1	CP053335.1	106800	106831	CDS	BAP10750.1	conjugal transfer ATP-binding protein	2	MOB+
AP014566.1	CP053583.1	106800	106831	CDS	BAP10750.1	conjugal transfer ATP-binding protein	2	MOB+
AP014566.1	CP055309.1	80638	80670	CDS	BAP10709.1	plasmid partition protein A	2	MOB+
AP014566.1	CP056682.1	80638	80670	CDS	BAP10709.1	plasmid partition protein A	2	MOB+
AP017921.1	CP014142.1	17037	17073	CDS	BAW02940.1	hypothetical protein	1	MOB-
AP017921.1	CP014142.1	17330	17365	CDS	BAW02941.1	uncharacterized protein	1	MOB-
AP017992.1	LR812492.1	14244	14277	repeat_region	score: 4	score: 4	1	MOB-
AP018700.1	LT907930.1	31448	31477	CDS	BBE27155.1	transposase	1	MOB+
AP018701.1	LT907930.1	2224	2253	CDS	BBE27164.1	transposase	1	MOB-
AP018702.1	CP031003.1	3537	3566	CDS	BBE27191.1	antitoxin of toxin-antitoxin stability system	1	MOB+
AP019683.1	AE013598.1	7028	7062	CDS	BBJ98611.1	chromosome partitioning protein ParA	1	MOB+
AP019683.1	CP009750.1	32853	32884	CDS	BBJ98644.1	conjugal transfer protein TraI	1	MOB+
AP019683.1	CP018089.1	5094	5128	CDS	BBJ98607.1	hypothetical protein	1	MOB+
AP019683.1	CP018089.1	7076	7109	CDS	BBJ98611.1	chromosome partitioning protein ParA	1	MOB+
AP019683.1	CP019226.1	5094	5128	CDS	BBJ98607.1	hypothetical protein	1	MOB+
AP019683.1	CP019226.1	7076	7109	CDS	BBJ98611.1	chromosome partitioning protein ParA	1	MOB+
AP019683.1	CP019515.1	5094	5128	CDS	BBJ98607.1	hypothetical protein	1	MOB+
AP019683.1	CP019515.1	7076	7109	CDS	BBJ98611.1	chromosome partitioning protein ParA	1	MOB+
AP019683.1	CP033193.2	7028	7062	CDS	BBJ98611.1	chromosome partitioning protein ParA	1	MOB+
AP019683.1	CP033197.1	7028	7062	CDS	BBJ98611.1	chromosome partitioning protein ParA	1	MOB+
AP019683.1	CP033201.1	5094	5128	CDS	BBJ98607.1	hypothetical protein	1	MOB+
AP019683.1	CP033201.1	7076	7109	CDS	BBJ98611.1	chromosome partitioning protein ParA	1	MOB+
AP019683.1	CP034655.1	31562	31598	CDS	BBJ98641.1	hypothetical protein	1	MOB+
AP019683.1	CP036254.1	35182	35217	CDS	BBJ98646.1	conjugal transfer protein TrbF	1	MOB+
AP019683.1	CP040604.1	14911	14943	CDS	BBJ98618.1	hypothetical protein	1	MOB+
AP019683.1	CP040604.1	5094	5128	CDS	BBJ98607.1	hypothetical protein	1	MOB+
AP019683.1	CP040604.1	7076	7109	CDS	BBJ98611.1	chromosome partitioning protein ParA	1	MOB+
AP019683.1	CP043500.1	7886	7919	CDS	BBJ98612.1	hypothetical protein	1	MOB+
AP019683.1	CP045238.1	7028	7062	CDS	BBJ98611.1	chromosome partitioning protein ParA	1	MOB+
AP019683.1	CP049205.1	7028	7062	CDS	BBJ98611.1	chromosome partitioning protein ParA	1	MOB+
AP019683.1	CP050113.1	7028	7062	CDS	BBJ98611.1	chromosome partitioning protein ParA	1	MOB+
AP019683.1	CP053649.1	1445	1480	CDS	BBJ98606.1	hypothetical protein	1	MOB+
AP019683.1	CP053649.1	1875	1906	CDS	BBJ98606.1	hypothetical protein	1	MOB+
AP019683.1	CP053649.1	75569	75599	CDS	BBJ98689.1	hypothetical protein	1	MOB+
AP019683.1	CP053649.1	9165	9197	CDS	BBJ98613.1	hypothetical protein	1	MOB+
AP019683.1	CP065228.1	5094	5128	CDS	BBJ98607.1	hypothetical protein	1	MOB+
AP019683.1	CP065228.1	7076	7109	CDS	BBJ98611.1	chromosome partitioning protein ParA	1	MOB+
AP019683.1	LT604072.1	19843	19875	CDS	BBJ98625.1	hypothetical protein	1	MOB+
AP019683.1	LT604072.1	39482	39513	CDS	BBJ98649.1	conjugal transfer protein TrbE	1	MOB+
AP019683.1	LT604072.1	39575	39609	CDS	BBJ98649.1	conjugal transfer protein TrbE	1	MOB+
AP019704.1	CP022279.1	56507	56539	CDS	BBK50510.1	DUF1380 domain-containing protein	2	MOB+
AP019704.1	CP024694.1	48244	48272	mobile_element	IS629_3	insertion sequence:IS3 family IS629	2	MOB+
AP019704.1	CP024694.1	69522	69550	mobile_element	IS629_4	insertion sequence:IS3 family IS629	2	MOB+
AP019704.1	CP024695.1	48244	48272	mobile_element	IS629_3	insertion sequence:IS3 family IS629	2	MOB+
AP019704.1	CP024695.1	69522	69550	mobile_element	IS629_4	insertion sequence:IS3 family IS629	2	MOB+
AP019704.1	CP025317.1	63903	63935	CDS	BBK50520.1	restriction methylase	2	MOB+
AP019704.1	CP056165.1	8332	8363	CDS	BBK50478.1	resolvase ResA	2	MOB+
AP019704.1	CU928162.2	54700	54731	CDS	BBK50507.1	DUF1281 family protein	2	MOB+
AP019704.1	CU928162.2	56508	56540	CDS	BBK50510.1	DUF1380 domain-containing protein	2	MOB+
AP019705.1	AP014855.1	36899	36930	CDS	BBK50592.1	conjugal transfer protein TraK	1	MOB+
AP019705.1	CP022279.1	16517	16549	CDS	BBK50564.1	DUF1380 domain-containing protein	1	MOB+
AP019705.1	CP025317.1	18263	18294	CDS	BBK50566.1	antirestriction protein YubI	1	MOB+
AP019705.1	CP027457.1	29898	29929	CDS	BBK50581.1	plasmid SOS inhibition protein PsiA	1	MOB+
AP019705.1	CP030783.2	60483	60514	CDS	BBK50622.1	conjugal transfer protein TraD	1	MOB+
AP019705.1	CP050198.1	30416	30446	CDS	BBK50582.1	modulator of Hok protein	1	MOB+
AP019705.1	CP056165.1	56970	57002	CDS	BBK50618.1	conjugal transfer protein TraG	1	MOB+
AP019705.1	CP057123.1	64571	64599	CDS	BBK50623.1	conjugal transfer protein TraI	1	MOB+
AP019705.1	CP057166.1	36524	36555	CDS	BBK50591.1	conjugal transfer protein TraE	1	MOB+
AP019705.1	CP057166.1	37783	37814	CDS	BBK50593.1	conjugal transfer protein TraB	1	MOB+
AP019705.1	CP057587.1	64571	64599	CDS	BBK50623.1	conjugal transfer protein TraI	1	MOB+
AP019705.1	CP057603.1	64571	64599	CDS	BBK50623.1	conjugal transfer protein TraI	1	MOB+
AP019705.1	CP057804.1	751	782	CDS	BBK50543.1	incFII family plasmid replication initiator RepA	1	MOB+
AP019705.1	CP057808.1	751	782	CDS	BBK50543.1	incFII family plasmid replication initiator RepA	1	MOB+
AP019705.1	CP057951.1	64571	64599	CDS	BBK50623.1	conjugal transfer protein TraI	1	MOB+
AP019705.1	CU928162.2	15326	15357	CDS	BBK50561.1	hypothetical protein	1	MOB+
AP019705.1	CU928162.2	16518	16550	CDS	BBK50564.1	DUF1380 domain-containing protein	1	MOB+
AP019705.1	LR134340.1	26383	26414	CDS	BBK50577.1	single-stranded DNA-binding protein	1	MOB+
AP019705.1	LR890576.1	26383	26414	CDS	BBK50577.1	single-stranded DNA-binding protein	1	MOB+
AP019707.1	CP022279.1	56523	56555	CDS	BBK55766.1	DUF1380 domain-containing protein	2	MOB+
AP019707.1	CP024694.1	48260	48288	mobile_element	IS629_3	insertion sequence:IS3 family IS629	2	MOB+
AP019707.1	CP024694.1	69538	69566	mobile_element	IS629_4	insertion sequence:IS3 family IS629	2	MOB+
AP019707.1	CP024695.1	48260	48288	mobile_element	IS629_3	insertion sequence:IS3 family IS629	2	MOB+
AP019707.1	CP024695.1	69538	69566	mobile_element	IS629_4	insertion sequence:IS3 family IS629	2	MOB+
AP019707.1	CP025317.1	63919	63951	CDS	BBK55776.1	restriction methylase	2	MOB+
AP019707.1	CP056165.1	8332	8363	CDS	BBK55733.1	resolvase ResA	2	MOB+
AP019707.1	CU928162.2	54716	54747	CDS	BBK55763.1	DUF1281 family protein	2	MOB+
AP019707.1	CU928162.2	56524	56556	CDS	BBK55766.1	DUF1380 domain-containing protein	2	MOB+
AP019786.1	CP007229.1	26395	26424	rRNA	nan	23S ribosomal RNA	6	MOB-
AP019786.1	FN995097.1	26210	26244	rRNA	nan	23S ribosomal RNA	6	MOB-
AP019786.1	LR214971.1	26395	26424	rRNA	nan	23S ribosomal RNA	6	MOB-
AP019786.1	VXCI01000058.1	22604	22636	rRNA	nan	16S ribosomal RNA	6	MOB-
AP019816.1	CP016355.1	26526	26558	CDS	BBM23436.1	resolvase	2	MOB-
AP019816.1	CP021674.1	10824	10853	CDS	BBM23419.1	plasmid replication initiation protein	2	MOB-
AP021970.1	AP014950.1	51420	51451	CDS	BBQ81212.1	conjugal transfer protein TraH	2	MOB+
AP021970.1	AP018747.1	27181	27213	CDS	BBQ81178.1	hypothetical protein	2	MOB+
AP021970.1	AP018748.1	32697	32727	CDS	BBQ81184.1	conjugal transfer pilus assembly protein TraL	2	MOB+
AP021970.1	AP018750.1	27181	27213	CDS	BBQ81178.1	hypothetical protein	2	MOB+
AP021970.1	AP018753.1	27181	27213	CDS	BBQ81178.1	hypothetical protein	2	MOB+
AP021970.1	AP021880.1	26430	26461	CDS	BBQ81177.1	hydrolase	2	MOB+
AP021970.1	AP021951.1	45602	45631	CDS	BBQ81204.1	conjugal transfer mating pair stabilization protein TraN	2	MOB+
AP021970.1	AP021984.1	45602	45631	CDS	BBQ81204.1	conjugal transfer mating pair stabilization protein TraN	2	MOB+
AP021970.1	AP022015.1	45602	45631	CDS	BBQ81204.1	conjugal transfer mating pair stabilization protein TraN	2	MOB+
AP021970.1	AP022553.1	26430	26461	CDS	BBQ81177.1	hydrolase	2	MOB+
AP021970.1	AP023337.1	26430	26461	CDS	BBQ81177.1	hydrolase	2	MOB+
AP021970.1	CP006798.1	27181	27213	CDS	BBQ81178.1	hypothetical protein	2	MOB+
AP021970.1	CP006799.1	32697	32728	CDS	BBQ81184.1	conjugal transfer pilus assembly protein TraL	2	MOB+
AP021970.1	CP007731.1	55872	55901	CDS	BBQ81215.1	conjugal transfer protein TraT	2	MOB+
AP021970.1	CP008929.1	27182	27213	CDS	BBQ81178.1	hypothetical protein	2	MOB+
AP021970.1	CP009208.1	27182	27213	CDS	BBQ81178.1	hypothetical protein	2	MOB+
AP021970.1	CP009876.1	26430	26461	CDS	BBQ81177.1	hydrolase	2	MOB+
AP021970.1	CP012043.1	27181	27213	CDS	BBQ81178.1	hypothetical protein	2	MOB+
AP021970.1	CP012426.1	26430	26461	CDS	BBQ81177.1	hydrolase	2	MOB+
AP021970.1	CP012745.1	26430	26461	CDS	BBQ81177.1	hydrolase	2	MOB+
AP021970.1	CP012753.1	27181	27213	CDS	BBQ81178.1	hypothetical protein	2	MOB+
AP021970.1	CP012754.1	32697	32728	CDS	BBQ81184.1	conjugal transfer pilus assembly protein TraL	2	MOB+
AP021970.1	CP014004.1	27181	27213	CDS	BBQ81178.1	hypothetical protein	2	MOB+
AP021970.1	CP014755.1	26430	26461	CDS	BBQ81177.1	hydrolase	2	MOB+
AP021970.1	CP015025.1	26430	26461	CDS	BBQ81177.1	hydrolase	2	MOB+
AP021970.1	CP015382.1	26430	26461	CDS	BBQ81177.1	hydrolase	2	MOB+
AP021970.1	CP015500.1	26430	26461	CDS	BBQ81177.1	hydrolase	2	MOB+
AP021970.1	CP015990.1	27182	27213	CDS	BBQ81178.1	hypothetical protein	2	MOB+
AP021970.1	CP016921.1	32697	32728	CDS	BBQ81184.1	conjugal transfer pilus assembly protein TraL	2	MOB+
AP021970.1	CP016923.1	27181	27213	CDS	BBQ81178.1	hypothetical protein	2	MOB+
AP021970.1	CP016926.1	27182	27213	CDS	BBQ81178.1	hypothetical protein	2	MOB+
AP021970.1	CP017385.1	27182	27213	CDS	BBQ81178.1	hypothetical protein	2	MOB+
AP021970.1	CP017934.1	26430	26461	CDS	BBQ81177.1	hydrolase	2	MOB+
AP021970.1	CP017985.1	26430	26461	CDS	BBQ81177.1	hydrolase	2	MOB+
AP021970.1	CP017986.1	45602	45631	CDS	BBQ81204.1	conjugal transfer mating pair stabilization protein TraN	2	MOB+
AP021970.1	CP018140.1	26430	26461	CDS	BBQ81177.1	hydrolase	2	MOB+
AP021970.1	CP018313.1	45602	45631	CDS	BBQ81204.1	conjugal transfer mating pair stabilization protein TraN	2	MOB+
AP021970.1	CP018339.1	32696	32727	CDS	BBQ81184.1	conjugal transfer pilus assembly protein TraL	2	MOB+
AP021970.1	CP018458.1	27182	27213	CDS	BBQ81178.1	hypothetical protein	2	MOB+
AP021970.1	CP018686.1	26430	26461	CDS	BBQ81177.1	hydrolase	2	MOB+
AP021970.1	CP018687.1	45602	45631	CDS	BBQ81204.1	conjugal transfer mating pair stabilization protein TraN	2	MOB+
AP021970.1	CP018695.1	26430	26461	CDS	BBQ81177.1	hydrolase	2	MOB+
AP021970.1	CP018701.1	26430	26461	CDS	BBQ81177.1	hydrolase	2	MOB+
AP021970.1	CP018707.1	26430	26461	CDS	BBQ81177.1	hydrolase	2	MOB+
AP021970.1	CP018713.1	26430	26461	CDS	BBQ81177.1	hydrolase	2	MOB+
AP021970.1	CP018714.1	45602	45631	CDS	BBQ81204.1	conjugal transfer mating pair stabilization protein TraN	2	MOB+
AP021970.1	CP018719.1	26430	26461	CDS	BBQ81177.1	hydrolase	2	MOB+
AP021970.1	CP019160.1	26430	26461	CDS	BBQ81177.1	hydrolase	2	MOB+
AP021970.1	CP020067.1	27181	27213	CDS	BBQ81178.1	hypothetical protein	2	MOB+
AP021970.1	CP020068.1	32697	32728	CDS	BBQ81184.1	conjugal transfer pilus assembly protein TraL	2	MOB+
AP021970.1	CP020848.1	32697	32726	CDS	BBQ81184.1	conjugal transfer pilus assembly protein TraL	2	MOB+
AP021970.1	CP020848.1	32697	32727	CDS	BBQ81184.1	conjugal transfer pilus assembly protein TraL	2	MOB+
AP021970.1	CP020853.1	27181	27213	CDS	BBQ81178.1	hypothetical protein	2	MOB+
AP021970.1	CP020854.1	32697	32728	CDS	BBQ81184.1	conjugal transfer pilus assembly protein TraL	2	MOB+
AP021970.1	CP021708.1	27181	27213	CDS	BBQ81178.1	hypothetical protein	2	MOB+
AP021970.1	CP021740.1	26430	26461	CDS	BBQ81177.1	hydrolase	2	MOB+
AP021970.1	CP021757.1	26430	26461	CDS	BBQ81177.1	hydrolase	2	MOB+
AP021970.1	CP021939.1	26430	26461	CDS	BBQ81177.1	hydrolase	2	MOB+
AP021970.1	CP021944.1	26430	26461	CDS	BBQ81177.1	hydrolase	2	MOB+
AP021970.1	CP022023.1	27182	27213	CDS	BBQ81178.1	hypothetical protein	2	MOB+
AP021970.1	CP022127.1	27182	27213	CDS	BBQ81178.1	hypothetical protein	2	MOB+
AP021970.1	CP022611.1	27181	27213	CDS	BBQ81178.1	hypothetical protein	2	MOB+
AP021970.1	CP022612.1	32697	32728	CDS	BBQ81184.1	conjugal transfer pilus assembly protein TraL	2	MOB+
AP021970.1	CP023249.1	26430	26461	CDS	BBQ81177.1	hydrolase	2	MOB+
AP021970.1	CP023723.1	32697	32728	CDS	BBQ81184.1	conjugal transfer pilus assembly protein TraL	2	MOB+
AP021970.1	CP023839.1	26430	26461	CDS	BBQ81177.1	hydrolase	2	MOB+
AP021970.1	CP023913.1	26430	26461	CDS	BBQ81177.1	hydrolase	2	MOB+
AP021970.1	CP023925.1	26430	26461	CDS	BBQ81177.1	hydrolase	2	MOB+
AP021970.1	CP024429.1	26430	26461	CDS	BBQ81177.1	hydrolase	2	MOB+
AP021970.1	CP024507.1	32697	32728	CDS	BBQ81184.1	conjugal transfer pilus assembly protein TraL	2	MOB+
AP021970.1	CP024834.1	26430	26461	CDS	BBQ81177.1	hydrolase	2	MOB+
AP021970.1	CP024838.1	26430	26461	CDS	BBQ81177.1	hydrolase	2	MOB+
AP021970.1	CP024874.1	27182	27213	CDS	BBQ81178.1	hypothetical protein	2	MOB+
AP021970.1	CP025089.1	26430	26461	CDS	BBQ81177.1	hydrolase	2	MOB+
AP021970.1	CP025092.1	25950	25981	CDS	BBQ81177.1	hydrolase	2	MOB+
AP021970.1	CP025092.1	51794	51825	CDS	BBQ81213.1	conjugal transfer protein TraG	2	MOB+
AP021970.1	CP025630.1	25950	25981	CDS	BBQ81177.1	hydrolase	2	MOB+
AP021970.1	CP025630.1	51794	51825	CDS	BBQ81213.1	conjugal transfer protein TraG	2	MOB+
AP021970.1	CP025636.1	26430	26461	CDS	BBQ81177.1	hydrolase	2	MOB+
AP021970.1	CP025963.2	26430	26461	CDS	BBQ81177.1	hydrolase	2	MOB+
AP021970.1	CP026017.1	26430	26461	CDS	BBQ81177.1	hydrolase	2	MOB+
AP021970.1	CP026751.1	27181	27213	CDS	BBQ81178.1	hypothetical protein	2	MOB+
AP021970.1	CP027042.1	26430	26461	CDS	BBQ81177.1	hydrolase	2	MOB+
AP021970.1	CP027156.1	45602	45631	CDS	BBQ81204.1	conjugal transfer mating pair stabilization protein TraN	2	MOB+
AP021970.1	CP028176.1	27182	27213	CDS	BBQ81178.1	hypothetical protein	2	MOB+
AP021970.1	CP028555.2	50391	50419	CDS	BBQ81212.1	conjugal transfer protein TraH	2	MOB+
AP021970.1	CP028716.1	27181	27213	CDS	BBQ81178.1	hypothetical protein	2	MOB+
AP021970.1	CP028791.1	32697	32728	CDS	BBQ81184.1	conjugal transfer pilus assembly protein TraL	2	MOB+
AP021970.1	CP028929.1	32697	32728	CDS	BBQ81184.1	conjugal transfer pilus assembly protein TraL	2	MOB+
AP021970.1	CP028932.1	27181	27213	CDS	BBQ81178.1	hypothetical protein	2	MOB+
AP021970.1	CP029137.1	27182	27213	CDS	BBQ81178.1	hypothetical protein	2	MOB+
AP021970.1	CP029582.1	26430	26461	CDS	BBQ81177.1	hydrolase	2	MOB+
AP021970.1	CP030072.1	27181	27213	CDS	BBQ81178.1	hypothetical protein	2	MOB+
AP021970.1	CP030878.1	32697	32728	CDS	BBQ81184.1	conjugal transfer pilus assembly protein TraL	2	MOB+
AP021970.1	CP031580.1	45602	45631	CDS	BBQ81204.1	conjugal transfer mating pair stabilization protein TraN	2	MOB+
AP021970.1	CP031734.1	27181	27213	CDS	BBQ81178.1	hypothetical protein	2	MOB+
AP021970.1	CP031795.1	26430	26461	CDS	BBQ81177.1	hydrolase	2	MOB+
AP021970.1	CP032222.1	26430	26461	CDS	BBQ81177.1	hydrolase	2	MOB+
AP021970.1	CP032223.1	45602	45631	CDS	BBQ81204.1	conjugal transfer mating pair stabilization protein TraN	2	MOB+
AP021970.1	CP032356.1	45602	45631	CDS	BBQ81204.1	conjugal transfer mating pair stabilization protein TraN	2	MOB+
AP021970.1	CP034045.1	27182	27213	CDS	BBQ81178.1	hypothetical protein	2	MOB+
AP021970.1	CP034053.1	27182	27213	CDS	BBQ81178.1	hypothetical protein	2	MOB+
AP021970.1	CP034076.1	27182	27213	CDS	BBQ81178.1	hypothetical protein	2	MOB+
AP021970.1	CP034077.1	27182	27213	CDS	BBQ81178.1	hypothetical protein	2	MOB+
AP021970.1	CP034406.1	32697	32728	CDS	BBQ81184.1	conjugal transfer pilus assembly protein TraL	2	MOB+
AP021970.1	CP034408.1	27181	27213	CDS	BBQ81178.1	hypothetical protein	2	MOB+
AP021970.1	CP034681.1	32697	32728	CDS	BBQ81184.1	conjugal transfer pilus assembly protein TraL	2	MOB+
AP021970.1	CP035210.1	26430	26461	CDS	BBQ81177.1	hydrolase	2	MOB+
AP021970.1	CP035929.1	27182	27213	CDS	BBQ81178.1	hypothetical protein	2	MOB+
AP021970.1	CP036187.1	27181	27213	CDS	BBQ81178.1	hypothetical protein	2	MOB+
AP021970.1	CP036335.1	27182	27213	CDS	BBQ81178.1	hypothetical protein	2	MOB+
AP021970.1	CP036336.1	32696	32727	CDS	BBQ81184.1	conjugal transfer pilus assembly protein TraL	2	MOB+
AP021970.1	CP036442.1	26430	26461	CDS	BBQ81177.1	hydrolase	2	MOB+
AP021970.1	CP039795.1	27182	27213	CDS	BBQ81178.1	hypothetical protein	2	MOB+
AP021970.1	CP039802.1	27182	27213	CDS	BBQ81178.1	hypothetical protein	2	MOB+
AP021970.1	CP039813.1	27182	27213	CDS	BBQ81178.1	hypothetical protein	2	MOB+
AP021970.1	CP040593.1	27182	27213	CDS	BBQ81178.1	hypothetical protein	2	MOB+
AP021970.1	CP040724.1	26430	26461	CDS	BBQ81177.1	hydrolase	2	MOB+
AP021970.1	CP041093.1	153814	153845	CDS	BBQ81318.1	hypothetical protein	2	MOB+
AP021970.1	CP041093.1	32697	32728	CDS	BBQ81184.1	conjugal transfer pilus assembly protein TraL	2	MOB+
AP021970.1	CP041935.1	45602	45631	CDS	BBQ81204.1	conjugal transfer mating pair stabilization protein TraN	2	MOB+
AP021970.1	CP042866.1	45602	45631	CDS	BBQ81204.1	conjugal transfer mating pair stabilization protein TraN	2	MOB+
AP021970.1	CP042868.1	45602	45631	CDS	BBQ81204.1	conjugal transfer mating pair stabilization protein TraN	2	MOB+
AP021970.1	CP043859.1	27181	27213	CDS	BBQ81178.1	hypothetical protein	2	MOB+
AP021970.1	CP044039.1	26430	26461	CDS	BBQ81177.1	hydrolase	2	MOB+
AP021970.1	CP044368.1	220554	220585	CDS	BBQ81397.1	hypothetical protein	2	MOB+
AP021970.1	CP044377.1	45602	45631	CDS	BBQ81204.1	conjugal transfer mating pair stabilization protein TraN	2	MOB+
AP021970.1	CP044380.1	27181	27213	CDS	BBQ81178.1	hypothetical protein	2	MOB+
AP021970.1	CP044381.1	45602	45631	CDS	BBQ81204.1	conjugal transfer mating pair stabilization protein TraN	2	MOB+
AP021970.1	CP045674.1	27182	27213	CDS	BBQ81178.1	hypothetical protein	2	MOB+
AP021970.1	CP045694.1	55872	55901	CDS	BBQ81215.1	conjugal transfer protein TraT	2	MOB+
AP021970.1	CP046381.1	27182	27213	CDS	BBQ81178.1	hypothetical protein	2	MOB+
AP021970.1	CP046939.1	27182	27213	CDS	BBQ81178.1	hypothetical protein	2	MOB+
AP021970.1	CP046949.1	27182	27213	CDS	BBQ81178.1	hypothetical protein	2	MOB+
AP021970.1	CP047271.1	55872	55901	CDS	BBQ81215.1	conjugal transfer protein TraT	2	MOB+
AP021970.1	CP048108.1	49201	49232	CDS	BBQ81209.1	hypothetical protein	2	MOB+
AP021970.1	CP050068.1	45602	45631	CDS	BBQ81204.1	conjugal transfer mating pair stabilization protein TraN	2	MOB+
AP021970.1	CP050360.1	26430	26461	CDS	BBQ81177.1	hydrolase	2	MOB+
AP021970.1	CP050376.1	27182	27213	CDS	BBQ81178.1	hypothetical protein	2	MOB+
AP021970.1	CP050845.1	55872	55901	CDS	BBQ81215.1	conjugal transfer protein TraT	2	MOB+
AP021970.1	CP052208.1	45602	45631	CDS	BBQ81204.1	conjugal transfer mating pair stabilization protein TraN	2	MOB+
AP021970.1	CP052213.1	26430	26461	CDS	BBQ81177.1	hydrolase	2	MOB+
AP021970.1	CP052217.1	27182	27213	CDS	BBQ81178.1	hypothetical protein	2	MOB+
AP021970.1	CP052224.1	26430	26461	CDS	BBQ81177.1	hydrolase	2	MOB+
AP021970.1	CP052233.1	45602	45631	CDS	BBQ81204.1	conjugal transfer mating pair stabilization protein TraN	2	MOB+
AP021970.1	CP052236.1	45602	45631	CDS	BBQ81204.1	conjugal transfer mating pair stabilization protein TraN	2	MOB+
AP021970.1	CP052240.1	45602	45631	CDS	BBQ81204.1	conjugal transfer mating pair stabilization protein TraN	2	MOB+
AP021970.1	CP052242.1	45602	45631	CDS	BBQ81204.1	conjugal transfer mating pair stabilization protein TraN	2	MOB+
AP021970.1	CP052262.1	26430	26461	CDS	BBQ81177.1	hydrolase	2	MOB+
AP021970.1	CP052269.1	45602	45631	CDS	BBQ81204.1	conjugal transfer mating pair stabilization protein TraN	2	MOB+
AP021970.1	CP052272.1	26430	26461	CDS	BBQ81177.1	hydrolase	2	MOB+
AP021970.1	CP052275.1	26430	26461	CDS	BBQ81177.1	hydrolase	2	MOB+
AP021970.1	CP052280.1	27182	27213	CDS	BBQ81178.1	hypothetical protein	2	MOB+
AP021970.1	CP052286.1	26430	26461	CDS	BBQ81177.1	hydrolase	2	MOB+
AP021970.1	CP052292.1	26430	26461	CDS	BBQ81177.1	hydrolase	2	MOB+
AP021970.1	CP052297.1	26430	26461	CDS	BBQ81177.1	hydrolase	2	MOB+
AP021970.1	CP052306.1	26430	26461	CDS	BBQ81177.1	hydrolase	2	MOB+
AP021970.1	CP052309.1	27182	27213	CDS	BBQ81178.1	hypothetical protein	2	MOB+
AP021970.1	CP052310.1	45602	45631	CDS	BBQ81204.1	conjugal transfer mating pair stabilization protein TraN	2	MOB+
AP021970.1	CP052320.1	27181	27213	CDS	BBQ81178.1	hypothetical protein	2	MOB+
AP021970.1	CP052327.1	45602	45631	CDS	BBQ81204.1	conjugal transfer mating pair stabilization protein TraN	2	MOB+
AP021970.1	CP052351.1	27182	27213	CDS	BBQ81178.1	hypothetical protein	2	MOB+
AP021970.1	CP052388.1	27182	27213	CDS	BBQ81178.1	hypothetical protein	2	MOB+
AP021970.1	CP052392.1	27182	27213	CDS	BBQ81178.1	hypothetical protein	2	MOB+
AP021970.1	CP052422.1	27182	27213	CDS	BBQ81178.1	hypothetical protein	2	MOB+
AP021970.1	CP052434.1	27182	27213	CDS	BBQ81178.1	hypothetical protein	2	MOB+
AP021970.1	CP052451.1	27182	27213	CDS	BBQ81178.1	hypothetical protein	2	MOB+
AP021970.1	CP052488.1	45602	45631	CDS	BBQ81204.1	conjugal transfer mating pair stabilization protein TraN	2	MOB+
AP021970.1	CP052490.1	27182	27213	CDS	BBQ81178.1	hypothetical protein	2	MOB+
AP021970.1	CP052539.1	45602	45631	CDS	BBQ81204.1	conjugal transfer mating pair stabilization protein TraN	2	MOB+
AP021970.1	CP052558.1	45602	45631	CDS	BBQ81204.1	conjugal transfer mating pair stabilization protein TraN	2	MOB+
AP021970.1	CP052565.1	27182	27213	CDS	BBQ81178.1	hypothetical protein	2	MOB+
AP021970.1	CP052662.1	26430	26461	CDS	BBQ81177.1	hydrolase	2	MOB+
AP021970.1	CP053035.1	27182	27213	CDS	BBQ81178.1	hypothetical protein	2	MOB+
AP021970.1	CP053765.1	27181	27213	CDS	BBQ81178.1	hypothetical protein	2	MOB+
AP021970.1	CP053766.1	32697	32728	CDS	BBQ81184.1	conjugal transfer pilus assembly protein TraL	2	MOB+
AP021970.1	CP053771.1	27181	27213	CDS	BBQ81178.1	hypothetical protein	2	MOB+
AP021970.1	CP053772.1	32697	32728	CDS	BBQ81184.1	conjugal transfer pilus assembly protein TraL	2	MOB+
AP021970.1	CP056276.1	45602	45631	CDS	BBQ81204.1	conjugal transfer mating pair stabilization protein TraN	2	MOB+
AP021970.1	CP056795.1	32697	32727	CDS	BBQ81184.1	conjugal transfer pilus assembly protein TraL	2	MOB+
AP021970.1	CP056795.1	32697	32728	CDS	BBQ81184.1	conjugal transfer pilus assembly protein TraL	2	MOB+
AP021970.1	CP056830.1	26430	26461	CDS	BBQ81177.1	hydrolase	2	MOB+
AP021970.1	CP057067.1	45602	45631	CDS	BBQ81204.1	conjugal transfer mating pair stabilization protein TraN	2	MOB+
AP021970.1	CP057314.1	45602	45631	CDS	BBQ81204.1	conjugal transfer mating pair stabilization protein TraN	2	MOB+
AP021970.1	CP057459.1	26430	26461	CDS	BBQ81177.1	hydrolase	2	MOB+
AP021970.1	CP058798.1	27181	27213	CDS	BBQ81178.1	hypothetical protein	2	MOB+
AP021970.1	CP058799.1	32697	32728	CDS	BBQ81184.1	conjugal transfer pilus assembly protein TraL	2	MOB+
AP021970.1	CP059317.1	26430	26461	CDS	BBQ81177.1	hydrolase	2	MOB+
AP021970.1	CP059889.1	27182	27213	CDS	BBQ81178.1	hypothetical protein	2	MOB+
AP021970.1	CP060422.1	32346	32376	CDS	BBQ81183.1	pilin	2	MOB+
AP021970.1	CP061053.1	26430	26461	CDS	BBQ81177.1	hydrolase	2	MOB+
AP021970.1	CP061062.1	26430	26461	CDS	BBQ81177.1	hydrolase	2	MOB+
AP021970.1	CP061354.1	27182	27213	CDS	BBQ81178.1	hypothetical protein	2	MOB+
AP021970.1	CP061389.1	27181	27213	CDS	BBQ81178.1	hypothetical protein	2	MOB+
AP021970.1	CP063013.1	26430	26461	CDS	BBQ81177.1	hydrolase	2	MOB+
AP021970.1	CP063215.1	27182	27213	CDS	BBQ81178.1	hypothetical protein	2	MOB+
AP021970.1	CP063867.1	23930	23961	CDS	BBQ81174.1	hypothetical protein	2	MOB+
AP021970.1	CP064352.1	27182	27213	CDS	BBQ81178.1	hypothetical protein	2	MOB+
AP021970.1	CP064821.1	32697	32728	CDS	BBQ81184.1	conjugal transfer pilus assembly protein TraL	2	MOB+
AP021970.1	CP066855.1	26430	26461	CDS	BBQ81177.1	hydrolase	2	MOB+
AP021970.1	LN824133.1	26430	26461	CDS	BBQ81177.1	hydrolase	2	MOB+
AP021970.1	LR890245.1	26430	26461	CDS	BBQ81177.1	hydrolase	2	MOB+
AP021970.1	LR890277.1	32839	32870	CDS	BBQ81185.1	protein TraE	2	MOB+
AP021970.1	LR890313.1	32697	32727	CDS	BBQ81184.1	conjugal transfer pilus assembly protein TraL	2	MOB+
AP021970.1	LR890313.1	32697	32728	CDS	BBQ81184.1	conjugal transfer pilus assembly protein TraL	2	MOB+
AP021970.1	LR890320.1	27182	27213	CDS	BBQ81178.1	hypothetical protein	2	MOB+
AP021970.1	LR890323.1	55872	55901	CDS	BBQ81215.1	conjugal transfer protein TraT	2	MOB+
AP021970.1	LR890353.1	27181	27213	CDS	BBQ81178.1	hypothetical protein	2	MOB+
AP021970.1	LR890422.1	26430	26461	CDS	BBQ81177.1	hydrolase	2	MOB+
AP021970.1	LR890527.1	32839	32870	CDS	BBQ81185.1	protein TraE	2	MOB+
AP021970.1	LR890562.1	32839	32870	CDS	BBQ81185.1	protein TraE	2	MOB+
AP021970.1	LR890640.1	32839	32870	CDS	BBQ81185.1	protein TraE	2	MOB+
AP021970.1	LR890686.1	26430	26461	CDS	BBQ81177.1	hydrolase	2	MOB+
AP021970.1	LR890735.1	55872	55901	CDS	BBQ81215.1	conjugal transfer protein TraT	2	MOB+
AP021970.1	LR890751.1	27181	27213	CDS	BBQ81178.1	hypothetical protein	2	MOB+
AP021970.1	VXCL01000006.1	32839	32870	CDS	BBQ81185.1	protein TraE	2	MOB+
AP021971.1	CP021696.1	4547	4577	CDS	BBQ81437.1	hypothetical protein	1	MOB-
AP021971.1	CP029770.1	9417	9449	CDS	BBQ81442.1	chromosome partitioning protein ParA	1	MOB-
AP021971.1	CP031817.1	4547	4577	CDS	BBQ81437.1	hypothetical protein	1	MOB-
AP021971.1	CP055309.1	9417	9449	CDS	BBQ81442.1	chromosome partitioning protein ParA	1	MOB-
AP021971.1	CP056682.1	9417	9449	CDS	BBQ81442.1	chromosome partitioning protein ParA	1	MOB-
AP021971.1	CP062997.1	4547	4577	CDS	BBQ81437.1	hypothetical protein	1	MOB-
AP022086.1	AP021951.1	27624	27655	CDS	BBR85875.1	hypothetical protein	2	MOB+
AP022086.1	AP021951.1	27685	27716	CDS	BBR85875.1	hypothetical protein	2	MOB+
AP022086.1	AP021951.1	27745	27777	CDS	BBR85875.1	hypothetical protein	2	MOB+
AP022086.1	AP021984.1	27624	27654	CDS	BBR85875.1	hypothetical protein	2	MOB+
AP022086.1	AP021984.1	27685	27715	CDS	BBR85875.1	hypothetical protein	2	MOB+
AP022086.1	AP021984.1	27745	27776	CDS	BBR85875.1	hypothetical protein	2	MOB+
AP022086.1	AP022015.1	27624	27654	CDS	BBR85875.1	hypothetical protein	2	MOB+
AP022086.1	AP022015.1	27685	27715	CDS	BBR85875.1	hypothetical protein	2	MOB+
AP022086.1	AP022015.1	27745	27776	CDS	BBR85875.1	hypothetical protein	2	MOB+
AP022086.1	AP023338.1	27501	27538	CDS	BBR85875.1	hypothetical protein	2	MOB+
AP022086.1	AP023338.1	27624	27660	CDS	BBR85875.1	hypothetical protein	2	MOB+
AP022086.1	AP023338.1	27685	27720	CDS	BBR85875.1	hypothetical protein	2	MOB+
AP022086.1	AP023338.1	27745	27781	CDS	BBR85875.1	hypothetical protein	2	MOB+
AP022086.1	AP023339.1	234706	234735	CDS	BBR86064.1	DNA-binding protein	2	MOB+
AP022086.1	CP017986.1	27502	27533	CDS	BBR85875.1	hypothetical protein	2	MOB+
AP022086.1	CP017986.1	27625	27655	CDS	BBR85875.1	hypothetical protein	2	MOB+
AP022086.1	CP017986.1	27686	27715	CDS	BBR85875.1	hypothetical protein	2	MOB+
AP022086.1	CP017986.1	27746	27776	CDS	BBR85875.1	hypothetical protein	2	MOB+
AP022086.1	CP018313.1	27502	27533	CDS	BBR85875.1	hypothetical protein	2	MOB+
AP022086.1	CP018313.1	27625	27655	CDS	BBR85875.1	hypothetical protein	2	MOB+
AP022086.1	CP018313.1	27686	27715	CDS	BBR85875.1	hypothetical protein	2	MOB+
AP022086.1	CP018313.1	27746	27776	CDS	BBR85875.1	hypothetical protein	2	MOB+
AP022086.1	CP018687.1	27502	27533	CDS	BBR85875.1	hypothetical protein	2	MOB+
AP022086.1	CP018687.1	27625	27655	CDS	BBR85875.1	hypothetical protein	2	MOB+
AP022086.1	CP018687.1	27686	27715	CDS	BBR85875.1	hypothetical protein	2	MOB+
AP022086.1	CP018687.1	27746	27776	CDS	BBR85875.1	hypothetical protein	2	MOB+
AP022086.1	CP018696.1	27501	27538	CDS	BBR85875.1	hypothetical protein	2	MOB+
AP022086.1	CP018696.1	27624	27660	CDS	BBR85875.1	hypothetical protein	2	MOB+
AP022086.1	CP018696.1	27685	27720	CDS	BBR85875.1	hypothetical protein	2	MOB+
AP022086.1	CP018696.1	27745	27781	CDS	BBR85875.1	hypothetical protein	2	MOB+
AP022086.1	CP018702.1	27501	27538	CDS	BBR85875.1	hypothetical protein	2	MOB+
AP022086.1	CP018702.1	27624	27660	CDS	BBR85875.1	hypothetical protein	2	MOB+
AP022086.1	CP018702.1	27685	27720	CDS	BBR85875.1	hypothetical protein	2	MOB+
AP022086.1	CP018702.1	27745	27781	CDS	BBR85875.1	hypothetical protein	2	MOB+
AP022086.1	CP018708.1	27501	27538	CDS	BBR85875.1	hypothetical protein	2	MOB+
AP022086.1	CP018708.1	27624	27660	CDS	BBR85875.1	hypothetical protein	2	MOB+
AP022086.1	CP018708.1	27685	27720	CDS	BBR85875.1	hypothetical protein	2	MOB+
AP022086.1	CP018708.1	27745	27781	CDS	BBR85875.1	hypothetical protein	2	MOB+
AP022086.1	CP018714.1	27502	27533	CDS	BBR85875.1	hypothetical protein	2	MOB+
AP022086.1	CP018714.1	27625	27655	CDS	BBR85875.1	hypothetical protein	2	MOB+
AP022086.1	CP018714.1	27686	27715	CDS	BBR85875.1	hypothetical protein	2	MOB+
AP022086.1	CP018714.1	27746	27776	CDS	BBR85875.1	hypothetical protein	2	MOB+
AP022086.1	CP018720.1	27501	27538	CDS	BBR85875.1	hypothetical protein	2	MOB+
AP022086.1	CP018720.1	27624	27660	CDS	BBR85875.1	hypothetical protein	2	MOB+
AP022086.1	CP018720.1	27685	27720	CDS	BBR85875.1	hypothetical protein	2	MOB+
AP022086.1	CP018720.1	27745	27781	CDS	BBR85875.1	hypothetical protein	2	MOB+
AP022086.1	CP018961.1	27501	27533	CDS	BBR85875.1	hypothetical protein	2	MOB+
AP022086.1	CP018961.1	27624	27655	CDS	BBR85875.1	hypothetical protein	2	MOB+
AP022086.1	CP018961.1	27806	27837	CDS	BBR85875.1	hypothetical protein	2	MOB+
AP022086.1	CP020848.1	27624	27654	CDS	BBR85875.1	hypothetical protein	2	MOB+
AP022086.1	CP027156.1	27501	27533	CDS	BBR85875.1	hypothetical protein	2	MOB+
AP022086.1	CP027156.1	27624	27655	CDS	BBR85875.1	hypothetical protein	2	MOB+
AP022086.1	CP027156.1	27685	27715	CDS	BBR85875.1	hypothetical protein	2	MOB+
AP022086.1	CP027156.1	27745	27776	CDS	BBR85875.1	hypothetical protein	2	MOB+
AP022086.1	CP027156.1	27806	27837	CDS	BBR85875.1	hypothetical protein	2	MOB+
AP022086.1	CP031580.1	27380	27409	CDS	BBR85875.1	hypothetical protein	2	MOB+
AP022086.1	CP031580.1	27440	27471	CDS	BBR85875.1	hypothetical protein	2	MOB+
AP022086.1	CP031580.1	27501	27534	CDS	BBR85875.1	hypothetical protein	2	MOB+
AP022086.1	CP031580.1	27624	27654	CDS	BBR85875.1	hypothetical protein	2	MOB+
AP022086.1	CP031580.1	27685	27715	CDS	BBR85875.1	hypothetical protein	2	MOB+
AP022086.1	CP031580.1	27745	27776	CDS	BBR85875.1	hypothetical protein	2	MOB+
AP022086.1	CP032223.1	27624	27655	CDS	BBR85875.1	hypothetical protein	2	MOB+
AP022086.1	CP032223.1	27685	27715	CDS	BBR85875.1	hypothetical protein	2	MOB+
AP022086.1	CP032223.1	27745	27776	CDS	BBR85875.1	hypothetical protein	2	MOB+
AP022086.1	CP032223.1	27806	27837	CDS	BBR85875.1	hypothetical protein	2	MOB+
AP022086.1	CP032356.1	27624	27655	CDS	BBR85875.1	hypothetical protein	2	MOB+
AP022086.1	CP032356.1	27685	27716	CDS	BBR85875.1	hypothetical protein	2	MOB+
AP022086.1	CP032356.1	27745	27777	CDS	BBR85875.1	hypothetical protein	2	MOB+
AP022086.1	CP036336.1	27624	27654	CDS	BBR85875.1	hypothetical protein	2	MOB+
AP022086.1	CP041935.1	27501	27533	CDS	BBR85875.1	hypothetical protein	2	MOB+
AP022086.1	CP041935.1	27624	27655	CDS	BBR85875.1	hypothetical protein	2	MOB+
AP022086.1	CP041935.1	27685	27715	CDS	BBR85875.1	hypothetical protein	2	MOB+
AP022086.1	CP041935.1	27745	27776	CDS	BBR85875.1	hypothetical protein	2	MOB+
AP022086.1	CP041935.1	27806	27837	CDS	BBR85875.1	hypothetical protein	2	MOB+
AP022086.1	CP042866.1	27501	27534	CDS	BBR85875.1	hypothetical protein	2	MOB+
AP022086.1	CP042866.1	27624	27655	CDS	BBR85875.1	hypothetical protein	2	MOB+
AP022086.1	CP042866.1	27685	27715	CDS	BBR85875.1	hypothetical protein	2	MOB+
AP022086.1	CP042866.1	27745	27776	CDS	BBR85875.1	hypothetical protein	2	MOB+
AP022086.1	CP042866.1	27806	27837	CDS	BBR85875.1	hypothetical protein	2	MOB+
AP022086.1	CP042868.1	27501	27534	CDS	BBR85875.1	hypothetical protein	2	MOB+
AP022086.1	CP042868.1	27624	27655	CDS	BBR85875.1	hypothetical protein	2	MOB+
AP022086.1	CP042868.1	27685	27715	CDS	BBR85875.1	hypothetical protein	2	MOB+
AP022086.1	CP042868.1	27745	27776	CDS	BBR85875.1	hypothetical protein	2	MOB+
AP022086.1	CP042868.1	27806	27837	CDS	BBR85875.1	hypothetical protein	2	MOB+
AP022086.1	CP043933.1	27501	27538	CDS	BBR85875.1	hypothetical protein	2	MOB+
AP022086.1	CP043933.1	27624	27660	CDS	BBR85875.1	hypothetical protein	2	MOB+
AP022086.1	CP043933.1	27685	27720	CDS	BBR85875.1	hypothetical protein	2	MOB+
AP022086.1	CP043933.1	27745	27781	CDS	BBR85875.1	hypothetical protein	2	MOB+
AP022086.1	CP044377.1	27380	27410	CDS	BBR85875.1	hypothetical protein	2	MOB+
AP022086.1	CP044377.1	27440	27470	CDS	BBR85875.1	hypothetical protein	2	MOB+
AP022086.1	CP044377.1	27501	27532	CDS	BBR85875.1	hypothetical protein	2	MOB+
AP022086.1	CP044377.1	27563	27594	CDS	BBR85875.1	hypothetical protein	2	MOB+
AP022086.1	CP044377.1	27685	27714	CDS	BBR85875.1	hypothetical protein	2	MOB+
AP022086.1	CP044377.1	27745	27776	CDS	BBR85875.1	hypothetical protein	2	MOB+
AP022086.1	CP044381.1	27380	27410	CDS	BBR85875.1	hypothetical protein	2	MOB+
AP022086.1	CP044381.1	27440	27471	CDS	BBR85875.1	hypothetical protein	2	MOB+
AP022086.1	CP044381.1	27501	27532	CDS	BBR85875.1	hypothetical protein	2	MOB+
AP022086.1	CP044381.1	27563	27594	CDS	BBR85875.1	hypothetical protein	2	MOB+
AP022086.1	CP044381.1	27685	27715	CDS	BBR85875.1	hypothetical protein	2	MOB+
AP022086.1	CP044381.1	27745	27776	CDS	BBR85875.1	hypothetical protein	2	MOB+
AP022086.1	CP044381.1	27806	27837	CDS	BBR85875.1	hypothetical protein	2	MOB+
AP022086.1	CP044386.1	27440	27476	CDS	BBR85875.1	hypothetical protein	2	MOB+
AP022086.1	CP044386.1	27501	27538	CDS	BBR85875.1	hypothetical protein	2	MOB+
AP022086.1	CP044386.1	27685	27720	CDS	BBR85875.1	hypothetical protein	2	MOB+
AP022086.1	CP046671.1	181533	181564	CDS	BBR86021.1	hypothetical protein	2	MOB+
AP022086.1	CP048942.1	27380	27416	CDS	BBR85875.1	hypothetical protein	2	MOB+
AP022086.1	CP048942.1	27440	27477	CDS	BBR85875.1	hypothetical protein	2	MOB+
AP022086.1	CP048942.1	27501	27539	CDS	BBR85875.1	hypothetical protein	2	MOB+
AP022086.1	CP048942.1	27563	27600	CDS	BBR85875.1	hypothetical protein	2	MOB+
AP022086.1	CP048942.1	27624	27661	CDS	BBR85875.1	hypothetical protein	2	MOB+
AP022086.1	CP048942.1	27685	27721	CDS	BBR85875.1	hypothetical protein	2	MOB+
AP022086.1	CP048942.1	27745	27782	CDS	BBR85875.1	hypothetical protein	2	MOB+
AP022086.1	CP050068.1	27380	27410	CDS	BBR85875.1	hypothetical protein	2	MOB+
AP022086.1	CP050068.1	27440	27471	CDS	BBR85875.1	hypothetical protein	2	MOB+
AP022086.1	CP050068.1	27501	27533	CDS	BBR85875.1	hypothetical protein	2	MOB+
AP022086.1	CP050068.1	27563	27594	CDS	BBR85875.1	hypothetical protein	2	MOB+
AP022086.1	CP050068.1	27624	27655	CDS	BBR85875.1	hypothetical protein	2	MOB+
AP022086.1	CP050068.1	27685	27715	CDS	BBR85875.1	hypothetical protein	2	MOB+
AP022086.1	CP050068.1	27745	27776	CDS	BBR85875.1	hypothetical protein	2	MOB+
AP022086.1	CP050068.1	27806	27837	CDS	BBR85875.1	hypothetical protein	2	MOB+
AP022086.1	CP052208.1	27380	27410	CDS	BBR85875.1	hypothetical protein	2	MOB+
AP022086.1	CP052208.1	27440	27471	CDS	BBR85875.1	hypothetical protein	2	MOB+
AP022086.1	CP052208.1	27501	27533	CDS	BBR85875.1	hypothetical protein	2	MOB+
AP022086.1	CP052208.1	27563	27594	CDS	BBR85875.1	hypothetical protein	2	MOB+
AP022086.1	CP052208.1	27624	27655	CDS	BBR85875.1	hypothetical protein	2	MOB+
AP022086.1	CP052208.1	27685	27715	CDS	BBR85875.1	hypothetical protein	2	MOB+
AP022086.1	CP052208.1	27745	27776	CDS	BBR85875.1	hypothetical protein	2	MOB+
AP022086.1	CP052208.1	27806	27837	CDS	BBR85875.1	hypothetical protein	2	MOB+
AP022086.1	CP052233.1	27380	27410	CDS	BBR85875.1	hypothetical protein	2	MOB+
AP022086.1	CP052233.1	27440	27471	CDS	BBR85875.1	hypothetical protein	2	MOB+
AP022086.1	CP052233.1	27501	27533	CDS	BBR85875.1	hypothetical protein	2	MOB+
AP022086.1	CP052233.1	27563	27594	CDS	BBR85875.1	hypothetical protein	2	MOB+
AP022086.1	CP052233.1	27624	27655	CDS	BBR85875.1	hypothetical protein	2	MOB+
AP022086.1	CP052233.1	27685	27715	CDS	BBR85875.1	hypothetical protein	2	MOB+
AP022086.1	CP052233.1	27745	27776	CDS	BBR85875.1	hypothetical protein	2	MOB+
AP022086.1	CP052233.1	27806	27837	CDS	BBR85875.1	hypothetical protein	2	MOB+
AP022086.1	CP052236.1	27380	27410	CDS	BBR85875.1	hypothetical protein	2	MOB+
AP022086.1	CP052236.1	27440	27471	CDS	BBR85875.1	hypothetical protein	2	MOB+
AP022086.1	CP052236.1	27501	27533	CDS	BBR85875.1	hypothetical protein	2	MOB+
AP022086.1	CP052236.1	27563	27594	CDS	BBR85875.1	hypothetical protein	2	MOB+
AP022086.1	CP052236.1	27624	27655	CDS	BBR85875.1	hypothetical protein	2	MOB+
AP022086.1	CP052236.1	27685	27715	CDS	BBR85875.1	hypothetical protein	2	MOB+
AP022086.1	CP052236.1	27745	27776	CDS	BBR85875.1	hypothetical protein	2	MOB+
AP022086.1	CP052236.1	27806	27837	CDS	BBR85875.1	hypothetical protein	2	MOB+
AP022086.1	CP052240.1	27380	27410	CDS	BBR85875.1	hypothetical protein	2	MOB+
AP022086.1	CP052240.1	27440	27471	CDS	BBR85875.1	hypothetical protein	2	MOB+
AP022086.1	CP052240.1	27501	27533	CDS	BBR85875.1	hypothetical protein	2	MOB+
AP022086.1	CP052240.1	27563	27594	CDS	BBR85875.1	hypothetical protein	2	MOB+
AP022086.1	CP052240.1	27624	27655	CDS	BBR85875.1	hypothetical protein	2	MOB+
AP022086.1	CP052240.1	27685	27715	CDS	BBR85875.1	hypothetical protein	2	MOB+
AP022086.1	CP052240.1	27745	27776	CDS	BBR85875.1	hypothetical protein	2	MOB+
AP022086.1	CP052240.1	27806	27837	CDS	BBR85875.1	hypothetical protein	2	MOB+
AP022086.1	CP052242.1	27380	27410	CDS	BBR85875.1	hypothetical protein	2	MOB+
AP022086.1	CP052242.1	27440	27471	CDS	BBR85875.1	hypothetical protein	2	MOB+
AP022086.1	CP052242.1	27501	27533	CDS	BBR85875.1	hypothetical protein	2	MOB+
AP022086.1	CP052242.1	27563	27594	CDS	BBR85875.1	hypothetical protein	2	MOB+
AP022086.1	CP052242.1	27624	27655	CDS	BBR85875.1	hypothetical protein	2	MOB+
AP022086.1	CP052242.1	27685	27715	CDS	BBR85875.1	hypothetical protein	2	MOB+
AP022086.1	CP052242.1	27745	27776	CDS	BBR85875.1	hypothetical protein	2	MOB+
AP022086.1	CP052242.1	27806	27837	CDS	BBR85875.1	hypothetical protein	2	MOB+
AP022086.1	CP052269.1	27380	27410	CDS	BBR85875.1	hypothetical protein	2	MOB+
AP022086.1	CP052269.1	27440	27471	CDS	BBR85875.1	hypothetical protein	2	MOB+
AP022086.1	CP052269.1	27501	27533	CDS	BBR85875.1	hypothetical protein	2	MOB+
AP022086.1	CP052269.1	27563	27594	CDS	BBR85875.1	hypothetical protein	2	MOB+
AP022086.1	CP052269.1	27624	27655	CDS	BBR85875.1	hypothetical protein	2	MOB+
AP022086.1	CP052269.1	27685	27715	CDS	BBR85875.1	hypothetical protein	2	MOB+
AP022086.1	CP052269.1	27745	27776	CDS	BBR85875.1	hypothetical protein	2	MOB+
AP022086.1	CP052269.1	27806	27837	CDS	BBR85875.1	hypothetical protein	2	MOB+
AP022086.1	CP052310.1	27380	27410	CDS	BBR85875.1	hypothetical protein	2	MOB+
AP022086.1	CP052310.1	27440	27471	CDS	BBR85875.1	hypothetical protein	2	MOB+
AP022086.1	CP052310.1	27501	27533	CDS	BBR85875.1	hypothetical protein	2	MOB+
AP022086.1	CP052310.1	27563	27594	CDS	BBR85875.1	hypothetical protein	2	MOB+
AP022086.1	CP052310.1	27624	27655	CDS	BBR85875.1	hypothetical protein	2	MOB+
AP022086.1	CP052310.1	27685	27715	CDS	BBR85875.1	hypothetical protein	2	MOB+
AP022086.1	CP052310.1	27745	27776	CDS	BBR85875.1	hypothetical protein	2	MOB+
AP022086.1	CP052310.1	27806	27837	CDS	BBR85875.1	hypothetical protein	2	MOB+
AP022086.1	CP052325.1	27501	27538	CDS	BBR85875.1	hypothetical protein	2	MOB+
AP022086.1	CP052325.1	27624	27660	CDS	BBR85875.1	hypothetical protein	2	MOB+
AP022086.1	CP052325.1	27685	27720	CDS	BBR85875.1	hypothetical protein	2	MOB+
AP022086.1	CP052325.1	27745	27781	CDS	BBR85875.1	hypothetical protein	2	MOB+
AP022086.1	CP052327.1	27380	27410	CDS	BBR85875.1	hypothetical protein	2	MOB+
AP022086.1	CP052327.1	27440	27471	CDS	BBR85875.1	hypothetical protein	2	MOB+
AP022086.1	CP052327.1	27501	27533	CDS	BBR85875.1	hypothetical protein	2	MOB+
AP022086.1	CP052327.1	27563	27594	CDS	BBR85875.1	hypothetical protein	2	MOB+
AP022086.1	CP052327.1	27624	27655	CDS	BBR85875.1	hypothetical protein	2	MOB+
AP022086.1	CP052327.1	27685	27715	CDS	BBR85875.1	hypothetical protein	2	MOB+
AP022086.1	CP052327.1	27745	27776	CDS	BBR85875.1	hypothetical protein	2	MOB+
AP022086.1	CP052327.1	27806	27837	CDS	BBR85875.1	hypothetical protein	2	MOB+
AP022086.1	CP052488.1	27380	27410	CDS	BBR85875.1	hypothetical protein	2	MOB+
AP022086.1	CP052488.1	27440	27471	CDS	BBR85875.1	hypothetical protein	2	MOB+
AP022086.1	CP052488.1	27501	27533	CDS	BBR85875.1	hypothetical protein	2	MOB+
AP022086.1	CP052488.1	27563	27594	CDS	BBR85875.1	hypothetical protein	2	MOB+
AP022086.1	CP052488.1	27624	27655	CDS	BBR85875.1	hypothetical protein	2	MOB+
AP022086.1	CP052488.1	27685	27715	CDS	BBR85875.1	hypothetical protein	2	MOB+
AP022086.1	CP052488.1	27745	27776	CDS	BBR85875.1	hypothetical protein	2	MOB+
AP022086.1	CP052488.1	27806	27837	CDS	BBR85875.1	hypothetical protein	2	MOB+
AP022086.1	CP052539.1	27501	27533	CDS	BBR85875.1	hypothetical protein	2	MOB+
AP022086.1	CP052539.1	27624	27655	CDS	BBR85875.1	hypothetical protein	2	MOB+
AP022086.1	CP052539.1	27685	27715	CDS	BBR85875.1	hypothetical protein	2	MOB+
AP022086.1	CP052539.1	27745	27776	CDS	BBR85875.1	hypothetical protein	2	MOB+
AP022086.1	CP052539.1	27806	27837	CDS	BBR85875.1	hypothetical protein	2	MOB+
AP022086.1	CP052558.1	27380	27410	CDS	BBR85875.1	hypothetical protein	2	MOB+
AP022086.1	CP052558.1	27440	27471	CDS	BBR85875.1	hypothetical protein	2	MOB+
AP022086.1	CP052558.1	27501	27533	CDS	BBR85875.1	hypothetical protein	2	MOB+
AP022086.1	CP052558.1	27563	27594	CDS	BBR85875.1	hypothetical protein	2	MOB+
AP022086.1	CP052558.1	27624	27655	CDS	BBR85875.1	hypothetical protein	2	MOB+
AP022086.1	CP052558.1	27685	27715	CDS	BBR85875.1	hypothetical protein	2	MOB+
AP022086.1	CP052558.1	27745	27776	CDS	BBR85875.1	hypothetical protein	2	MOB+
AP022086.1	CP052558.1	27806	27837	CDS	BBR85875.1	hypothetical protein	2	MOB+
AP022086.1	CP056276.1	27501	27533	CDS	BBR85875.1	hypothetical protein	2	MOB+
AP022086.1	CP056276.1	27624	27655	CDS	BBR85875.1	hypothetical protein	2	MOB+
AP022086.1	CP056276.1	27685	27715	CDS	BBR85875.1	hypothetical protein	2	MOB+
AP022086.1	CP056276.1	27745	27776	CDS	BBR85875.1	hypothetical protein	2	MOB+
AP022086.1	CP056276.1	27806	27837	CDS	BBR85875.1	hypothetical protein	2	MOB+
AP022086.1	CP057067.1	27380	27410	CDS	BBR85875.1	hypothetical protein	2	MOB+
AP022086.1	CP057067.1	27440	27471	CDS	BBR85875.1	hypothetical protein	2	MOB+
AP022086.1	CP057067.1	27501	27533	CDS	BBR85875.1	hypothetical protein	2	MOB+
AP022086.1	CP057067.1	27563	27594	CDS	BBR85875.1	hypothetical protein	2	MOB+
AP022086.1	CP057067.1	27624	27655	CDS	BBR85875.1	hypothetical protein	2	MOB+
AP022086.1	CP057067.1	27685	27715	CDS	BBR85875.1	hypothetical protein	2	MOB+
AP022086.1	CP057067.1	27745	27776	CDS	BBR85875.1	hypothetical protein	2	MOB+
AP022086.1	CP057067.1	27806	27837	CDS	BBR85875.1	hypothetical protein	2	MOB+
AP022086.1	CP057314.1	27380	27410	CDS	BBR85875.1	hypothetical protein	2	MOB+
AP022086.1	CP057314.1	27440	27471	CDS	BBR85875.1	hypothetical protein	2	MOB+
AP022086.1	CP057314.1	27501	27533	CDS	BBR85875.1	hypothetical protein	2	MOB+
AP022086.1	CP057314.1	27563	27594	CDS	BBR85875.1	hypothetical protein	2	MOB+
AP022086.1	CP057314.1	27624	27655	CDS	BBR85875.1	hypothetical protein	2	MOB+
AP022086.1	CP057314.1	27685	27715	CDS	BBR85875.1	hypothetical protein	2	MOB+
AP022086.1	CP057314.1	27745	27776	CDS	BBR85875.1	hypothetical protein	2	MOB+
AP022086.1	CP057314.1	27806	27837	CDS	BBR85875.1	hypothetical protein	2	MOB+
AP022086.1	CP062994.1	27380	27416	CDS	BBR85875.1	hypothetical protein	2	MOB+
AP022086.1	CP062994.1	27440	27477	CDS	BBR85875.1	hypothetical protein	2	MOB+
AP022086.1	CP062994.1	27501	27539	CDS	BBR85875.1	hypothetical protein	2	MOB+
AP022086.1	CP062994.1	27563	27600	CDS	BBR85875.1	hypothetical protein	2	MOB+
AP022086.1	CP062994.1	27624	27661	CDS	BBR85875.1	hypothetical protein	2	MOB+
AP022086.1	CP062994.1	27685	27721	CDS	BBR85875.1	hypothetical protein	2	MOB+
AP022086.1	CP062994.1	27745	27782	CDS	BBR85875.1	hypothetical protein	2	MOB+
AP022086.1	CP067066.1	181533	181564	CDS	BBR86021.1	hypothetical protein	2	MOB+
AP022158.1	AP014950.1	51420	51451	CDS	BBS55268.1	conjugal transfer protein TraH	2	MOB+
AP022158.1	AP018747.1	27181	27213	CDS	BBS55235.1	hypothetical protein	2	MOB+
AP022158.1	AP018748.1	32697	32727	CDS	BBS55241.1	conjugal transfer pilus assembly protein TraL	2	MOB+
AP022158.1	AP018750.1	27181	27213	CDS	BBS55235.1	hypothetical protein	2	MOB+
AP022158.1	AP018753.1	27181	27213	CDS	BBS55235.1	hypothetical protein	2	MOB+
AP022158.1	AP021880.1	26430	26461	CDS	BBS55234.1	hydrolase	2	MOB+
AP022158.1	AP021951.1	45602	45631	CDS	BBS55260.1	conjugal transfer mating pair stabilization protein TraN	2	MOB+
AP022158.1	AP021984.1	45602	45631	CDS	BBS55260.1	conjugal transfer mating pair stabilization protein TraN	2	MOB+
AP022158.1	AP022015.1	45602	45631	CDS	BBS55260.1	conjugal transfer mating pair stabilization protein TraN	2	MOB+
AP022158.1	AP022553.1	26430	26461	CDS	BBS55234.1	hydrolase	2	MOB+
AP022158.1	AP023337.1	26430	26461	CDS	BBS55234.1	hydrolase	2	MOB+
AP022158.1	CP006798.1	27181	27213	CDS	BBS55235.1	hypothetical protein	2	MOB+
AP022158.1	CP006799.1	32697	32728	CDS	BBS55241.1	conjugal transfer pilus assembly protein TraL	2	MOB+
AP022158.1	CP007731.1	55872	55901	CDS	BBS55271.1	conjugal transfer protein TraT	2	MOB+
AP022158.1	CP008929.1	27182	27213	CDS	BBS55235.1	hypothetical protein	2	MOB+
AP022158.1	CP009208.1	27182	27213	CDS	BBS55235.1	hypothetical protein	2	MOB+
AP022158.1	CP009876.1	26430	26461	CDS	BBS55234.1	hydrolase	2	MOB+
AP022158.1	CP012043.1	27181	27213	CDS	BBS55235.1	hypothetical protein	2	MOB+
AP022158.1	CP012426.1	26430	26461	CDS	BBS55234.1	hydrolase	2	MOB+
AP022158.1	CP012745.1	26430	26461	CDS	BBS55234.1	hydrolase	2	MOB+
AP022158.1	CP012753.1	27181	27213	CDS	BBS55235.1	hypothetical protein	2	MOB+
AP022158.1	CP012754.1	32697	32728	CDS	BBS55241.1	conjugal transfer pilus assembly protein TraL	2	MOB+
AP022158.1	CP014004.1	27181	27213	CDS	BBS55235.1	hypothetical protein	2	MOB+
AP022158.1	CP014755.1	26430	26461	CDS	BBS55234.1	hydrolase	2	MOB+
AP022158.1	CP015025.1	26430	26461	CDS	BBS55234.1	hydrolase	2	MOB+
AP022158.1	CP015382.1	26430	26461	CDS	BBS55234.1	hydrolase	2	MOB+
AP022158.1	CP015500.1	26430	26461	CDS	BBS55234.1	hydrolase	2	MOB+
AP022158.1	CP015990.1	27182	27213	CDS	BBS55235.1	hypothetical protein	2	MOB+
AP022158.1	CP016921.1	32697	32728	CDS	BBS55241.1	conjugal transfer pilus assembly protein TraL	2	MOB+
AP022158.1	CP016923.1	27181	27213	CDS	BBS55235.1	hypothetical protein	2	MOB+
AP022158.1	CP016926.1	27182	27213	CDS	BBS55235.1	hypothetical protein	2	MOB+
AP022158.1	CP017385.1	27182	27213	CDS	BBS55235.1	hypothetical protein	2	MOB+
AP022158.1	CP017934.1	26430	26461	CDS	BBS55234.1	hydrolase	2	MOB+
AP022158.1	CP017985.1	26430	26461	CDS	BBS55234.1	hydrolase	2	MOB+
AP022158.1	CP017986.1	45602	45631	CDS	BBS55260.1	conjugal transfer mating pair stabilization protein TraN	2	MOB+
AP022158.1	CP018140.1	26430	26461	CDS	BBS55234.1	hydrolase	2	MOB+
AP022158.1	CP018313.1	45602	45631	CDS	BBS55260.1	conjugal transfer mating pair stabilization protein TraN	2	MOB+
AP022158.1	CP018339.1	32696	32727	CDS	BBS55241.1	conjugal transfer pilus assembly protein TraL	2	MOB+
AP022158.1	CP018458.1	27182	27213	CDS	BBS55235.1	hypothetical protein	2	MOB+
AP022158.1	CP018686.1	26430	26461	CDS	BBS55234.1	hydrolase	2	MOB+
AP022158.1	CP018687.1	45602	45631	CDS	BBS55260.1	conjugal transfer mating pair stabilization protein TraN	2	MOB+
AP022158.1	CP018695.1	26430	26461	CDS	BBS55234.1	hydrolase	2	MOB+
AP022158.1	CP018701.1	26430	26461	CDS	BBS55234.1	hydrolase	2	MOB+
AP022158.1	CP018707.1	26430	26461	CDS	BBS55234.1	hydrolase	2	MOB+
AP022158.1	CP018713.1	26430	26461	CDS	BBS55234.1	hydrolase	2	MOB+
AP022158.1	CP018714.1	45602	45631	CDS	BBS55260.1	conjugal transfer mating pair stabilization protein TraN	2	MOB+
AP022158.1	CP018719.1	26430	26461	CDS	BBS55234.1	hydrolase	2	MOB+
AP022158.1	CP019160.1	26430	26461	CDS	BBS55234.1	hydrolase	2	MOB+
AP022158.1	CP020067.1	27181	27213	CDS	BBS55235.1	hypothetical protein	2	MOB+
AP022158.1	CP020068.1	32697	32728	CDS	BBS55241.1	conjugal transfer pilus assembly protein TraL	2	MOB+
AP022158.1	CP020848.1	32697	32726	CDS	BBS55241.1	conjugal transfer pilus assembly protein TraL	2	MOB+
AP022158.1	CP020848.1	32697	32727	CDS	BBS55241.1	conjugal transfer pilus assembly protein TraL	2	MOB+
AP022158.1	CP020853.1	27181	27213	CDS	BBS55235.1	hypothetical protein	2	MOB+
AP022158.1	CP020854.1	32697	32728	CDS	BBS55241.1	conjugal transfer pilus assembly protein TraL	2	MOB+
AP022158.1	CP021708.1	27181	27213	CDS	BBS55235.1	hypothetical protein	2	MOB+
AP022158.1	CP021740.1	26430	26461	CDS	BBS55234.1	hydrolase	2	MOB+
AP022158.1	CP021757.1	26430	26461	CDS	BBS55234.1	hydrolase	2	MOB+
AP022158.1	CP021939.1	26430	26461	CDS	BBS55234.1	hydrolase	2	MOB+
AP022158.1	CP021944.1	26430	26461	CDS	BBS55234.1	hydrolase	2	MOB+
AP022158.1	CP022023.1	27182	27213	CDS	BBS55235.1	hypothetical protein	2	MOB+
AP022158.1	CP022127.1	27182	27213	CDS	BBS55235.1	hypothetical protein	2	MOB+
AP022158.1	CP022611.1	27181	27213	CDS	BBS55235.1	hypothetical protein	2	MOB+
AP022158.1	CP022612.1	32697	32728	CDS	BBS55241.1	conjugal transfer pilus assembly protein TraL	2	MOB+
AP022158.1	CP023249.1	26430	26461	CDS	BBS55234.1	hydrolase	2	MOB+
AP022158.1	CP023723.1	32697	32728	CDS	BBS55241.1	conjugal transfer pilus assembly protein TraL	2	MOB+
AP022158.1	CP023839.1	26430	26461	CDS	BBS55234.1	hydrolase	2	MOB+
AP022158.1	CP023913.1	26430	26461	CDS	BBS55234.1	hydrolase	2	MOB+
AP022158.1	CP023925.1	26430	26461	CDS	BBS55234.1	hydrolase	2	MOB+
AP022158.1	CP024429.1	26430	26461	CDS	BBS55234.1	hydrolase	2	MOB+
AP022158.1	CP024507.1	32697	32728	CDS	BBS55241.1	conjugal transfer pilus assembly protein TraL	2	MOB+
AP022158.1	CP024834.1	26430	26461	CDS	BBS55234.1	hydrolase	2	MOB+
AP022158.1	CP024838.1	26430	26461	CDS	BBS55234.1	hydrolase	2	MOB+
AP022158.1	CP024874.1	27182	27213	CDS	BBS55235.1	hypothetical protein	2	MOB+
AP022158.1	CP025089.1	26430	26461	CDS	BBS55234.1	hydrolase	2	MOB+
AP022158.1	CP025092.1	25950	25981	CDS	BBS55234.1	hydrolase	2	MOB+
AP022158.1	CP025092.1	51794	51825	CDS	BBS55269.1	conjugal transfer protein TraG	2	MOB+
AP022158.1	CP025630.1	25950	25981	CDS	BBS55234.1	hydrolase	2	MOB+
AP022158.1	CP025630.1	51794	51825	CDS	BBS55269.1	conjugal transfer protein TraG	2	MOB+
AP022158.1	CP025636.1	26430	26461	CDS	BBS55234.1	hydrolase	2	MOB+
AP022158.1	CP025963.2	26430	26461	CDS	BBS55234.1	hydrolase	2	MOB+
AP022158.1	CP026017.1	26430	26461	CDS	BBS55234.1	hydrolase	2	MOB+
AP022158.1	CP026751.1	27181	27213	CDS	BBS55235.1	hypothetical protein	2	MOB+
AP022158.1	CP027042.1	26430	26461	CDS	BBS55234.1	hydrolase	2	MOB+
AP022158.1	CP027156.1	45602	45631	CDS	BBS55260.1	conjugal transfer mating pair stabilization protein TraN	2	MOB+
AP022158.1	CP028176.1	27182	27213	CDS	BBS55235.1	hypothetical protein	2	MOB+
AP022158.1	CP028555.2	50391	50419	CDS	BBS55268.1	conjugal transfer protein TraH	2	MOB+
AP022158.1	CP028716.1	27181	27213	CDS	BBS55235.1	hypothetical protein	2	MOB+
AP022158.1	CP028791.1	32697	32728	CDS	BBS55241.1	conjugal transfer pilus assembly protein TraL	2	MOB+
AP022158.1	CP028929.1	32697	32728	CDS	BBS55241.1	conjugal transfer pilus assembly protein TraL	2	MOB+
AP022158.1	CP028932.1	27181	27213	CDS	BBS55235.1	hypothetical protein	2	MOB+
AP022158.1	CP029137.1	27182	27213	CDS	BBS55235.1	hypothetical protein	2	MOB+
AP022158.1	CP029582.1	26430	26461	CDS	BBS55234.1	hydrolase	2	MOB+
AP022158.1	CP030072.1	27181	27213	CDS	BBS55235.1	hypothetical protein	2	MOB+
AP022158.1	CP030878.1	32697	32728	CDS	BBS55241.1	conjugal transfer pilus assembly protein TraL	2	MOB+
AP022158.1	CP031580.1	45602	45631	CDS	BBS55260.1	conjugal transfer mating pair stabilization protein TraN	2	MOB+
AP022158.1	CP031734.1	27181	27213	CDS	BBS55235.1	hypothetical protein	2	MOB+
AP022158.1	CP031795.1	26430	26461	CDS	BBS55234.1	hydrolase	2	MOB+
AP022158.1	CP032222.1	26430	26461	CDS	BBS55234.1	hydrolase	2	MOB+
AP022158.1	CP032223.1	45602	45631	CDS	BBS55260.1	conjugal transfer mating pair stabilization protein TraN	2	MOB+
AP022158.1	CP032356.1	45602	45631	CDS	BBS55260.1	conjugal transfer mating pair stabilization protein TraN	2	MOB+
AP022158.1	CP034045.1	27182	27213	CDS	BBS55235.1	hypothetical protein	2	MOB+
AP022158.1	CP034053.1	27182	27213	CDS	BBS55235.1	hypothetical protein	2	MOB+
AP022158.1	CP034076.1	27182	27213	CDS	BBS55235.1	hypothetical protein	2	MOB+
AP022158.1	CP034077.1	27182	27213	CDS	BBS55235.1	hypothetical protein	2	MOB+
AP022158.1	CP034406.1	32697	32728	CDS	BBS55241.1	conjugal transfer pilus assembly protein TraL	2	MOB+
AP022158.1	CP034408.1	27181	27213	CDS	BBS55235.1	hypothetical protein	2	MOB+
AP022158.1	CP034681.1	32697	32728	CDS	BBS55241.1	conjugal transfer pilus assembly protein TraL	2	MOB+
AP022158.1	CP035210.1	26430	26461	CDS	BBS55234.1	hydrolase	2	MOB+
AP022158.1	CP035929.1	27182	27213	CDS	BBS55235.1	hypothetical protein	2	MOB+
AP022158.1	CP036187.1	27181	27213	CDS	BBS55235.1	hypothetical protein	2	MOB+
AP022158.1	CP036335.1	27182	27213	CDS	BBS55235.1	hypothetical protein	2	MOB+
AP022158.1	CP036336.1	32696	32727	CDS	BBS55241.1	conjugal transfer pilus assembly protein TraL	2	MOB+
AP022158.1	CP036442.1	26430	26461	CDS	BBS55234.1	hydrolase	2	MOB+
AP022158.1	CP039795.1	27182	27213	CDS	BBS55235.1	hypothetical protein	2	MOB+
AP022158.1	CP039802.1	27182	27213	CDS	BBS55235.1	hypothetical protein	2	MOB+
AP022158.1	CP039813.1	27182	27213	CDS	BBS55235.1	hypothetical protein	2	MOB+
AP022158.1	CP040593.1	27182	27213	CDS	BBS55235.1	hypothetical protein	2	MOB+
AP022158.1	CP040724.1	26430	26461	CDS	BBS55234.1	hydrolase	2	MOB+
AP022158.1	CP041093.1	129231	129262	CDS	BBS55347.1	hypothetical protein	2	MOB+
AP022158.1	CP041093.1	32697	32728	CDS	BBS55241.1	conjugal transfer pilus assembly protein TraL	2	MOB+
AP022158.1	CP041935.1	45602	45631	CDS	BBS55260.1	conjugal transfer mating pair stabilization protein TraN	2	MOB+
AP022158.1	CP042866.1	45602	45631	CDS	BBS55260.1	conjugal transfer mating pair stabilization protein TraN	2	MOB+
AP022158.1	CP042868.1	45602	45631	CDS	BBS55260.1	conjugal transfer mating pair stabilization protein TraN	2	MOB+
AP022158.1	CP043859.1	27181	27213	CDS	BBS55235.1	hypothetical protein	2	MOB+
AP022158.1	CP044039.1	26430	26461	CDS	BBS55234.1	hydrolase	2	MOB+
AP022158.1	CP044368.1	208841	208872	CDS	BBS55434.1	hypothetical protein	2	MOB+
AP022158.1	CP044377.1	45602	45631	CDS	BBS55260.1	conjugal transfer mating pair stabilization protein TraN	2	MOB+
AP022158.1	CP044380.1	27181	27213	CDS	BBS55235.1	hypothetical protein	2	MOB+
AP022158.1	CP044381.1	45602	45631	CDS	BBS55260.1	conjugal transfer mating pair stabilization protein TraN	2	MOB+
AP022158.1	CP045674.1	27182	27213	CDS	BBS55235.1	hypothetical protein	2	MOB+
AP022158.1	CP045694.1	55872	55901	CDS	BBS55271.1	conjugal transfer protein TraT	2	MOB+
AP022158.1	CP046381.1	27182	27213	CDS	BBS55235.1	hypothetical protein	2	MOB+
AP022158.1	CP046939.1	27182	27213	CDS	BBS55235.1	hypothetical protein	2	MOB+
AP022158.1	CP046949.1	27182	27213	CDS	BBS55235.1	hypothetical protein	2	MOB+
AP022158.1	CP047271.1	55872	55901	CDS	BBS55271.1	conjugal transfer protein TraT	2	MOB+
AP022158.1	CP048108.1	49201	49232	CDS	BBS55265.1	hypothetical protein	2	MOB+
AP022158.1	CP050068.1	45602	45631	CDS	BBS55260.1	conjugal transfer mating pair stabilization protein TraN	2	MOB+
AP022158.1	CP050360.1	26430	26461	CDS	BBS55234.1	hydrolase	2	MOB+
AP022158.1	CP050376.1	27182	27213	CDS	BBS55235.1	hypothetical protein	2	MOB+
AP022158.1	CP050845.1	55872	55901	CDS	BBS55271.1	conjugal transfer protein TraT	2	MOB+
AP022158.1	CP052208.1	45602	45631	CDS	BBS55260.1	conjugal transfer mating pair stabilization protein TraN	2	MOB+
AP022158.1	CP052213.1	26430	26461	CDS	BBS55234.1	hydrolase	2	MOB+
AP022158.1	CP052217.1	27182	27213	CDS	BBS55235.1	hypothetical protein	2	MOB+
AP022158.1	CP052224.1	26430	26461	CDS	BBS55234.1	hydrolase	2	MOB+
AP022158.1	CP052233.1	45602	45631	CDS	BBS55260.1	conjugal transfer mating pair stabilization protein TraN	2	MOB+
AP022158.1	CP052236.1	45602	45631	CDS	BBS55260.1	conjugal transfer mating pair stabilization protein TraN	2	MOB+
AP022158.1	CP052240.1	45602	45631	CDS	BBS55260.1	conjugal transfer mating pair stabilization protein TraN	2	MOB+
AP022158.1	CP052242.1	45602	45631	CDS	BBS55260.1	conjugal transfer mating pair stabilization protein TraN	2	MOB+
AP022158.1	CP052262.1	26430	26461	CDS	BBS55234.1	hydrolase	2	MOB+
AP022158.1	CP052269.1	45602	45631	CDS	BBS55260.1	conjugal transfer mating pair stabilization protein TraN	2	MOB+
AP022158.1	CP052272.1	26430	26461	CDS	BBS55234.1	hydrolase	2	MOB+
AP022158.1	CP052275.1	26430	26461	CDS	BBS55234.1	hydrolase	2	MOB+
AP022158.1	CP052280.1	27182	27213	CDS	BBS55235.1	hypothetical protein	2	MOB+
AP022158.1	CP052286.1	26430	26461	CDS	BBS55234.1	hydrolase	2	MOB+
AP022158.1	CP052292.1	26430	26461	CDS	BBS55234.1	hydrolase	2	MOB+
AP022158.1	CP052297.1	26430	26461	CDS	BBS55234.1	hydrolase	2	MOB+
AP022158.1	CP052306.1	26430	26461	CDS	BBS55234.1	hydrolase	2	MOB+
AP022158.1	CP052309.1	27182	27213	CDS	BBS55235.1	hypothetical protein	2	MOB+
AP022158.1	CP052310.1	45602	45631	CDS	BBS55260.1	conjugal transfer mating pair stabilization protein TraN	2	MOB+
AP022158.1	CP052320.1	27181	27213	CDS	BBS55235.1	hypothetical protein	2	MOB+
AP022158.1	CP052327.1	45602	45631	CDS	BBS55260.1	conjugal transfer mating pair stabilization protein TraN	2	MOB+
AP022158.1	CP052351.1	27182	27213	CDS	BBS55235.1	hypothetical protein	2	MOB+
AP022158.1	CP052388.1	27182	27213	CDS	BBS55235.1	hypothetical protein	2	MOB+
AP022158.1	CP052392.1	27182	27213	CDS	BBS55235.1	hypothetical protein	2	MOB+
AP022158.1	CP052422.1	27182	27213	CDS	BBS55235.1	hypothetical protein	2	MOB+
AP022158.1	CP052434.1	27182	27213	CDS	BBS55235.1	hypothetical protein	2	MOB+
AP022158.1	CP052451.1	27182	27213	CDS	BBS55235.1	hypothetical protein	2	MOB+
AP022158.1	CP052488.1	45602	45631	CDS	BBS55260.1	conjugal transfer mating pair stabilization protein TraN	2	MOB+
AP022158.1	CP052490.1	27182	27213	CDS	BBS55235.1	hypothetical protein	2	MOB+
AP022158.1	CP052539.1	45602	45631	CDS	BBS55260.1	conjugal transfer mating pair stabilization protein TraN	2	MOB+
AP022158.1	CP052558.1	45602	45631	CDS	BBS55260.1	conjugal transfer mating pair stabilization protein TraN	2	MOB+
AP022158.1	CP052565.1	27182	27213	CDS	BBS55235.1	hypothetical protein	2	MOB+
AP022158.1	CP052662.1	26430	26461	CDS	BBS55234.1	hydrolase	2	MOB+
AP022158.1	CP053035.1	27182	27213	CDS	BBS55235.1	hypothetical protein	2	MOB+
AP022158.1	CP053765.1	27181	27213	CDS	BBS55235.1	hypothetical protein	2	MOB+
AP022158.1	CP053766.1	32697	32728	CDS	BBS55241.1	conjugal transfer pilus assembly protein TraL	2	MOB+
AP022158.1	CP053771.1	27181	27213	CDS	BBS55235.1	hypothetical protein	2	MOB+
AP022158.1	CP053772.1	32697	32728	CDS	BBS55241.1	conjugal transfer pilus assembly protein TraL	2	MOB+
AP022158.1	CP056276.1	45602	45631	CDS	BBS55260.1	conjugal transfer mating pair stabilization protein TraN	2	MOB+
AP022158.1	CP056795.1	32697	32727	CDS	BBS55241.1	conjugal transfer pilus assembly protein TraL	2	MOB+
AP022158.1	CP056795.1	32697	32728	CDS	BBS55241.1	conjugal transfer pilus assembly protein TraL	2	MOB+
AP022158.1	CP056830.1	26430	26461	CDS	BBS55234.1	hydrolase	2	MOB+
AP022158.1	CP057067.1	45602	45631	CDS	BBS55260.1	conjugal transfer mating pair stabilization protein TraN	2	MOB+
AP022158.1	CP057314.1	45602	45631	CDS	BBS55260.1	conjugal transfer mating pair stabilization protein TraN	2	MOB+
AP022158.1	CP057459.1	26430	26461	CDS	BBS55234.1	hydrolase	2	MOB+
AP022158.1	CP058798.1	27181	27213	CDS	BBS55235.1	hypothetical protein	2	MOB+
AP022158.1	CP058799.1	32697	32728	CDS	BBS55241.1	conjugal transfer pilus assembly protein TraL	2	MOB+
AP022158.1	CP059317.1	26430	26461	CDS	BBS55234.1	hydrolase	2	MOB+
AP022158.1	CP059889.1	27182	27213	CDS	BBS55235.1	hypothetical protein	2	MOB+
AP022158.1	CP060422.1	32346	32376	CDS	BBS55240.1	pilin	2	MOB+
AP022158.1	CP061053.1	26430	26461	CDS	BBS55234.1	hydrolase	2	MOB+
AP022158.1	CP061062.1	26430	26461	CDS	BBS55234.1	hydrolase	2	MOB+
AP022158.1	CP061354.1	27182	27213	CDS	BBS55235.1	hypothetical protein	2	MOB+
AP022158.1	CP061389.1	27181	27213	CDS	BBS55235.1	hypothetical protein	2	MOB+
AP022158.1	CP063013.1	26430	26461	CDS	BBS55234.1	hydrolase	2	MOB+
AP022158.1	CP063215.1	27182	27213	CDS	BBS55235.1	hypothetical protein	2	MOB+
AP022158.1	CP063867.1	23930	23961	CDS	BBS55231.1	hypothetical protein	2	MOB+
AP022158.1	CP064352.1	27182	27213	CDS	BBS55235.1	hypothetical protein	2	MOB+
AP022158.1	CP064821.1	32697	32728	CDS	BBS55241.1	conjugal transfer pilus assembly protein TraL	2	MOB+
AP022158.1	CP066855.1	26430	26461	CDS	BBS55234.1	hydrolase	2	MOB+
AP022158.1	LN824133.1	26430	26461	CDS	BBS55234.1	hydrolase	2	MOB+
AP022158.1	LR890245.1	26430	26461	CDS	BBS55234.1	hydrolase	2	MOB+
AP022158.1	LR890277.1	32839	32870	CDS	BBS55242.1	protein TraE	2	MOB+
AP022158.1	LR890313.1	32697	32727	CDS	BBS55241.1	conjugal transfer pilus assembly protein TraL	2	MOB+
AP022158.1	LR890313.1	32697	32728	CDS	BBS55241.1	conjugal transfer pilus assembly protein TraL	2	MOB+
AP022158.1	LR890320.1	27182	27213	CDS	BBS55235.1	hypothetical protein	2	MOB+
AP022158.1	LR890323.1	55872	55901	CDS	BBS55271.1	conjugal transfer protein TraT	2	MOB+
AP022158.1	LR890353.1	27181	27213	CDS	BBS55235.1	hypothetical protein	2	MOB+
AP022158.1	LR890422.1	26430	26461	CDS	BBS55234.1	hydrolase	2	MOB+
AP022158.1	LR890527.1	32839	32870	CDS	BBS55242.1	protein TraE	2	MOB+
AP022158.1	LR890562.1	32839	32870	CDS	BBS55242.1	protein TraE	2	MOB+
AP022158.1	LR890640.1	32839	32870	CDS	BBS55242.1	protein TraE	2	MOB+
AP022158.1	LR890686.1	26430	26461	CDS	BBS55234.1	hydrolase	2	MOB+
AP022158.1	LR890735.1	55872	55901	CDS	BBS55271.1	conjugal transfer protein TraT	2	MOB+
AP022158.1	LR890751.1	27181	27213	CDS	BBS55235.1	hypothetical protein	2	MOB+
AP022158.1	VXCL01000006.1	32839	32870	CDS	BBS55242.1	protein TraE	2	MOB+
AP022381.1	CP046378.1	79519	79550	CDS	BBV33286.1	cobalamin synthase	1	MOB+
AP022381.1	CP055159.1	79519	79550	CDS	BBV33286.1	cobalamin synthase	1	MOB+
AP022385.1	CP046378.1	77685	77716	CDS	BBV38267.1	cobalamin synthase	1	MOB+
AP022385.1	CP055159.1	77685	77716	CDS	BBV38267.1	cobalamin synthase	1	MOB+
AP022439.1	AP021880.1	17665	17696	CDS	BBV79009.1	hydrolase	2	MOB+
AP022439.1	AP021880.1	80756	80787	CDS	BBV79084.1	hydrolase	2	MOB+
AP022439.1	AP021951.1	62741	62772	CDS	BBV79063.1	hypothetical protein	2	MOB+
AP022439.1	AP021984.1	62741	62771	CDS	BBV79063.1	hypothetical protein	2	MOB+
AP022439.1	AP022015.1	62741	62771	CDS	BBV79063.1	hypothetical protein	2	MOB+
AP022439.1	AP022553.1	17665	17696	CDS	BBV79009.1	hydrolase	2	MOB+
AP022439.1	AP022553.1	80756	80787	CDS	BBV79084.1	hydrolase	2	MOB+
AP022439.1	AP023337.1	17665	17696	CDS	BBV79009.1	hydrolase	2	MOB+
AP022439.1	AP023337.1	80756	80787	CDS	BBV79084.1	hydrolase	2	MOB+
AP022439.1	CP009876.1	17665	17696	CDS	BBV79009.1	hydrolase	2	MOB+
AP022439.1	CP009876.1	80756	80787	CDS	BBV79084.1	hydrolase	2	MOB+
AP022439.1	CP012426.1	17665	17696	CDS	BBV79009.1	hydrolase	2	MOB+
AP022439.1	CP012426.1	80756	80787	CDS	BBV79084.1	hydrolase	2	MOB+
AP022439.1	CP012745.1	17665	17696	CDS	BBV79009.1	hydrolase	2	MOB+
AP022439.1	CP012745.1	80756	80787	CDS	BBV79084.1	hydrolase	2	MOB+
AP022439.1	CP014755.1	17665	17696	CDS	BBV79009.1	hydrolase	2	MOB+
AP022439.1	CP014755.1	80756	80787	CDS	BBV79084.1	hydrolase	2	MOB+
AP022439.1	CP015025.1	17665	17696	CDS	BBV79009.1	hydrolase	2	MOB+
AP022439.1	CP015025.1	80756	80787	CDS	BBV79084.1	hydrolase	2	MOB+
AP022439.1	CP015382.1	17665	17696	CDS	BBV79009.1	hydrolase	2	MOB+
AP022439.1	CP015382.1	80756	80787	CDS	BBV79084.1	hydrolase	2	MOB+
AP022439.1	CP015500.1	17665	17696	CDS	BBV79009.1	hydrolase	2	MOB+
AP022439.1	CP015500.1	80756	80787	CDS	BBV79084.1	hydrolase	2	MOB+
AP022439.1	CP017934.1	17665	17696	CDS	BBV79009.1	hydrolase	2	MOB+
AP022439.1	CP017934.1	80756	80787	CDS	BBV79084.1	hydrolase	2	MOB+
AP022439.1	CP017985.1	17665	17696	CDS	BBV79009.1	hydrolase	2	MOB+
AP022439.1	CP017985.1	80756	80787	CDS	BBV79084.1	hydrolase	2	MOB+
AP022439.1	CP018140.1	17665	17696	CDS	BBV79009.1	hydrolase	2	MOB+
AP022439.1	CP018140.1	80756	80787	CDS	BBV79084.1	hydrolase	2	MOB+
AP022439.1	CP018686.1	17665	17696	CDS	BBV79009.1	hydrolase	2	MOB+
AP022439.1	CP018686.1	80756	80787	CDS	BBV79084.1	hydrolase	2	MOB+
AP022439.1	CP018695.1	17665	17696	CDS	BBV79009.1	hydrolase	2	MOB+
AP022439.1	CP018695.1	80756	80787	CDS	BBV79084.1	hydrolase	2	MOB+
AP022439.1	CP018701.1	17665	17696	CDS	BBV79009.1	hydrolase	2	MOB+
AP022439.1	CP018701.1	80756	80787	CDS	BBV79084.1	hydrolase	2	MOB+
AP022439.1	CP018707.1	17665	17696	CDS	BBV79009.1	hydrolase	2	MOB+
AP022439.1	CP018707.1	80756	80787	CDS	BBV79084.1	hydrolase	2	MOB+
AP022439.1	CP018713.1	17665	17696	CDS	BBV79009.1	hydrolase	2	MOB+
AP022439.1	CP018713.1	80756	80787	CDS	BBV79084.1	hydrolase	2	MOB+
AP022439.1	CP018719.1	17665	17696	CDS	BBV79009.1	hydrolase	2	MOB+
AP022439.1	CP018719.1	80756	80787	CDS	BBV79084.1	hydrolase	2	MOB+
AP022439.1	CP019160.1	17665	17696	CDS	BBV79009.1	hydrolase	2	MOB+
AP022439.1	CP019160.1	80756	80787	CDS	BBV79084.1	hydrolase	2	MOB+
AP022439.1	CP021740.1	17665	17696	CDS	BBV79009.1	hydrolase	2	MOB+
AP022439.1	CP021740.1	80756	80787	CDS	BBV79084.1	hydrolase	2	MOB+
AP022439.1	CP021757.1	17665	17696	CDS	BBV79009.1	hydrolase	2	MOB+
AP022439.1	CP021757.1	80756	80787	CDS	BBV79084.1	hydrolase	2	MOB+
AP022439.1	CP021939.1	17665	17696	CDS	BBV79009.1	hydrolase	2	MOB+
AP022439.1	CP021939.1	80756	80787	CDS	BBV79084.1	hydrolase	2	MOB+
AP022439.1	CP021944.1	17665	17696	CDS	BBV79009.1	hydrolase	2	MOB+
AP022439.1	CP021944.1	80756	80787	CDS	BBV79084.1	hydrolase	2	MOB+
AP022439.1	CP023249.1	17665	17696	CDS	BBV79009.1	hydrolase	2	MOB+
AP022439.1	CP023249.1	80756	80787	CDS	BBV79084.1	hydrolase	2	MOB+
AP022439.1	CP023839.1	17665	17696	CDS	BBV79009.1	hydrolase	2	MOB+
AP022439.1	CP023839.1	80756	80787	CDS	BBV79084.1	hydrolase	2	MOB+
AP022439.1	CP023913.1	17665	17696	CDS	BBV79009.1	hydrolase	2	MOB+
AP022439.1	CP023913.1	80756	80787	CDS	BBV79084.1	hydrolase	2	MOB+
AP022439.1	CP023925.1	17665	17696	CDS	BBV79009.1	hydrolase	2	MOB+
AP022439.1	CP023925.1	80756	80787	CDS	BBV79084.1	hydrolase	2	MOB+
AP022439.1	CP024429.1	17665	17696	CDS	BBV79009.1	hydrolase	2	MOB+
AP022439.1	CP024429.1	80756	80787	CDS	BBV79084.1	hydrolase	2	MOB+
AP022439.1	CP024834.1	17665	17696	CDS	BBV79009.1	hydrolase	2	MOB+
AP022439.1	CP024834.1	80756	80787	CDS	BBV79084.1	hydrolase	2	MOB+
AP022439.1	CP024838.1	17665	17696	CDS	BBV79009.1	hydrolase	2	MOB+
AP022439.1	CP024838.1	80756	80787	CDS	BBV79084.1	hydrolase	2	MOB+
AP022439.1	CP025089.1	17665	17696	CDS	BBV79009.1	hydrolase	2	MOB+
AP022439.1	CP025089.1	80756	80787	CDS	BBV79084.1	hydrolase	2	MOB+
AP022439.1	CP025092.1	17185	17216	CDS	BBV79009.1	hydrolase	2	MOB+
AP022439.1	CP025092.1	80276	80307	CDS	BBV79084.1	hydrolase	2	MOB+
AP022439.1	CP025630.1	17185	17216	CDS	BBV79009.1	hydrolase	2	MOB+
AP022439.1	CP025630.1	80276	80307	CDS	BBV79084.1	hydrolase	2	MOB+
AP022439.1	CP025636.1	17665	17696	CDS	BBV79009.1	hydrolase	2	MOB+
AP022439.1	CP025636.1	80756	80787	CDS	BBV79084.1	hydrolase	2	MOB+
AP022439.1	CP025963.2	17665	17696	CDS	BBV79009.1	hydrolase	2	MOB+
AP022439.1	CP025963.2	80756	80787	CDS	BBV79084.1	hydrolase	2	MOB+
AP022439.1	CP026017.1	17665	17696	CDS	BBV79009.1	hydrolase	2	MOB+
AP022439.1	CP026017.1	80756	80787	CDS	BBV79084.1	hydrolase	2	MOB+
AP022439.1	CP027042.1	17665	17696	CDS	BBV79009.1	hydrolase	2	MOB+
AP022439.1	CP027042.1	80756	80787	CDS	BBV79084.1	hydrolase	2	MOB+
AP022439.1	CP029582.1	17665	17696	CDS	BBV79009.1	hydrolase	2	MOB+
AP022439.1	CP029582.1	80756	80787	CDS	BBV79084.1	hydrolase	2	MOB+
AP022439.1	CP029770.1	2994	3025	CDS	BBV78990.1	chromosome partitioning protein ParA	2	MOB+
AP022439.1	CP031795.1	17665	17696	CDS	BBV79009.1	hydrolase	2	MOB+
AP022439.1	CP031795.1	80756	80787	CDS	BBV79084.1	hydrolase	2	MOB+
AP022439.1	CP032222.1	17665	17696	CDS	BBV79009.1	hydrolase	2	MOB+
AP022439.1	CP032222.1	80756	80787	CDS	BBV79084.1	hydrolase	2	MOB+
AP022439.1	CP032356.1	62741	62772	CDS	BBV79063.1	hypothetical protein	2	MOB+
AP022439.1	CP035210.1	17665	17696	CDS	BBV79009.1	hydrolase	2	MOB+
AP022439.1	CP035210.1	18118	18148	CDS	BBV79010.1	hypothetical protein	2	MOB+
AP022439.1	CP035210.1	80756	80787	CDS	BBV79084.1	hydrolase	2	MOB+
AP022439.1	CP035210.1	81209	81239	CDS	BBV79085.1	hypothetical protein	2	MOB+
AP022439.1	CP036442.1	17665	17696	CDS	BBV79009.1	hydrolase	2	MOB+
AP022439.1	CP036442.1	80756	80787	CDS	BBV79084.1	hydrolase	2	MOB+
AP022439.1	CP040724.1	17665	17696	CDS	BBV79009.1	hydrolase	2	MOB+
AP022439.1	CP040724.1	80756	80787	CDS	BBV79084.1	hydrolase	2	MOB+
AP022439.1	CP044039.1	17665	17696	CDS	BBV79009.1	hydrolase	2	MOB+
AP022439.1	CP044039.1	80756	80787	CDS	BBV79084.1	hydrolase	2	MOB+
AP022439.1	CP044393.1	28032	28063	CDS	BBV79026.1	transcriptional regulator	2	MOB+
AP022439.1	CP044393.1	91122	91153	CDS	BBV79100.1	transcriptional regulator	2	MOB+
AP022439.1	CP050360.1	17665	17696	CDS	BBV79009.1	hydrolase	2	MOB+
AP022439.1	CP050360.1	80756	80787	CDS	BBV79084.1	hydrolase	2	MOB+
AP022439.1	CP052213.1	17665	17696	CDS	BBV79009.1	hydrolase	2	MOB+
AP022439.1	CP052213.1	80756	80787	CDS	BBV79084.1	hydrolase	2	MOB+
AP022439.1	CP052224.1	17665	17696	CDS	BBV79009.1	hydrolase	2	MOB+
AP022439.1	CP052224.1	80756	80787	CDS	BBV79084.1	hydrolase	2	MOB+
AP022439.1	CP052262.1	17665	17696	CDS	BBV79009.1	hydrolase	2	MOB+
AP022439.1	CP052262.1	80756	80787	CDS	BBV79084.1	hydrolase	2	MOB+
AP022439.1	CP052272.1	17665	17696	CDS	BBV79009.1	hydrolase	2	MOB+
AP022439.1	CP052272.1	80756	80787	CDS	BBV79084.1	hydrolase	2	MOB+
AP022439.1	CP052275.1	17665	17696	CDS	BBV79009.1	hydrolase	2	MOB+
AP022439.1	CP052275.1	80756	80787	CDS	BBV79084.1	hydrolase	2	MOB+
AP022439.1	CP052286.1	17665	17696	CDS	BBV79009.1	hydrolase	2	MOB+
AP022439.1	CP052286.1	80756	80787	CDS	BBV79084.1	hydrolase	2	MOB+
AP022439.1	CP052292.1	17665	17696	CDS	BBV79009.1	hydrolase	2	MOB+
AP022439.1	CP052292.1	80756	80787	CDS	BBV79084.1	hydrolase	2	MOB+
AP022439.1	CP052297.1	17665	17696	CDS	BBV79009.1	hydrolase	2	MOB+
AP022439.1	CP052297.1	80756	80787	CDS	BBV79084.1	hydrolase	2	MOB+
AP022439.1	CP052306.1	17665	17696	CDS	BBV79009.1	hydrolase	2	MOB+
AP022439.1	CP052306.1	80756	80787	CDS	BBV79084.1	hydrolase	2	MOB+
AP022439.1	CP052662.1	17665	17696	CDS	BBV79009.1	hydrolase	2	MOB+
AP022439.1	CP052662.1	80756	80787	CDS	BBV79084.1	hydrolase	2	MOB+
AP022439.1	CP055309.1	2994	3025	CDS	BBV78990.1	chromosome partitioning protein ParA	2	MOB+
AP022439.1	CP056682.1	2994	3025	CDS	BBV78990.1	chromosome partitioning protein ParA	2	MOB+
AP022439.1	CP056795.1	62741	62771	CDS	BBV79063.1	hypothetical protein	2	MOB+
AP022439.1	CP056830.1	17665	17696	CDS	BBV79009.1	hydrolase	2	MOB+
AP022439.1	CP056830.1	80756	80787	CDS	BBV79084.1	hydrolase	2	MOB+
AP022439.1	CP057459.1	17665	17696	CDS	BBV79009.1	hydrolase	2	MOB+
AP022439.1	CP057459.1	80756	80787	CDS	BBV79084.1	hydrolase	2	MOB+
AP022439.1	CP059317.1	17665	17696	CDS	BBV79009.1	hydrolase	2	MOB+
AP022439.1	CP059317.1	80756	80787	CDS	BBV79084.1	hydrolase	2	MOB+
AP022439.1	CP061053.1	17665	17696	CDS	BBV79009.1	hydrolase	2	MOB+
AP022439.1	CP061053.1	80756	80787	CDS	BBV79084.1	hydrolase	2	MOB+
AP022439.1	CP061062.1	17665	17696	CDS	BBV79009.1	hydrolase	2	MOB+
AP022439.1	CP061062.1	80756	80787	CDS	BBV79084.1	hydrolase	2	MOB+
AP022439.1	CP063013.1	17665	17696	CDS	BBV79009.1	hydrolase	2	MOB+
AP022439.1	CP063013.1	80756	80787	CDS	BBV79084.1	hydrolase	2	MOB+
AP022439.1	CP066855.1	17665	17696	CDS	BBV79009.1	hydrolase	2	MOB+
AP022439.1	CP066855.1	80756	80787	CDS	BBV79084.1	hydrolase	2	MOB+
AP022439.1	LN824133.1	17665	17696	CDS	BBV79009.1	hydrolase	2	MOB+
AP022439.1	LN824133.1	80756	80787	CDS	BBV79084.1	hydrolase	2	MOB+
AP022439.1	LR134253.1	63942	63973	CDS	BBV79064.1	resolvase	2	MOB+
AP022439.1	LR890245.1	17665	17696	CDS	BBV79009.1	hydrolase	2	MOB+
AP022439.1	LR890245.1	80756	80787	CDS	BBV79084.1	hydrolase	2	MOB+
AP022439.1	LR890313.1	62741	62771	CDS	BBV79063.1	hypothetical protein	2	MOB+
AP022439.1	LR890422.1	17665	17696	CDS	BBV79009.1	hydrolase	2	MOB+
AP022439.1	LR890422.1	80756	80787	CDS	BBV79084.1	hydrolase	2	MOB+
AP022439.1	LR890686.1	17665	17696	CDS	BBV79009.1	hydrolase	2	MOB+
AP022439.1	LR890686.1	80756	80787	CDS	BBV79084.1	hydrolase	2	MOB+
AP022442.1	CP032833.1	3588	3620	CDS	BBV79312.1	hypothetical protein	3	MOB-
AP022443.1	CP032833.1	434	466	CDS	BBV79314.1	hypothetical protein	1	MOB-
AP022554.1	AP018747.1	26230	26262	CDS	BBW89226.1	hypothetical protein	2	MOB-
AP022554.1	AP018750.1	26230	26262	CDS	BBW89226.1	hypothetical protein	2	MOB-
AP022554.1	AP018753.1	26230	26262	CDS	BBW89226.1	hypothetical protein	2	MOB-
AP022554.1	AP021880.1	25479	25510	CDS	BBW89225.1	hydrolase	2	MOB-
AP022554.1	AP022553.1	25479	25510	CDS	BBW89225.1	hydrolase	2	MOB-
AP022554.1	AP023337.1	25479	25510	CDS	BBW89225.1	hydrolase	2	MOB-
AP022554.1	CP006798.1	26230	26262	CDS	BBW89226.1	hypothetical protein	2	MOB-
AP022554.1	CP008929.1	26231	26262	CDS	BBW89226.1	hypothetical protein	2	MOB-
AP022554.1	CP009208.1	26231	26262	CDS	BBW89226.1	hypothetical protein	2	MOB-
AP022554.1	CP009876.1	25479	25510	CDS	BBW89225.1	hydrolase	2	MOB-
AP022554.1	CP012043.1	26230	26262	CDS	BBW89226.1	hypothetical protein	2	MOB-
AP022554.1	CP012426.1	25479	25510	CDS	BBW89225.1	hydrolase	2	MOB-
AP022554.1	CP012745.1	25479	25510	CDS	BBW89225.1	hydrolase	2	MOB-
AP022554.1	CP012753.1	26230	26262	CDS	BBW89226.1	hypothetical protein	2	MOB-
AP022554.1	CP014004.1	26230	26262	CDS	BBW89226.1	hypothetical protein	2	MOB-
AP022554.1	CP014755.1	25479	25510	CDS	BBW89225.1	hydrolase	2	MOB-
AP022554.1	CP015025.1	25479	25510	CDS	BBW89225.1	hydrolase	2	MOB-
AP022554.1	CP015382.1	25479	25510	CDS	BBW89225.1	hydrolase	2	MOB-
AP022554.1	CP015500.1	25479	25510	CDS	BBW89225.1	hydrolase	2	MOB-
AP022554.1	CP015990.1	26231	26262	CDS	BBW89226.1	hypothetical protein	2	MOB-
AP022554.1	CP016923.1	26230	26262	CDS	BBW89226.1	hypothetical protein	2	MOB-
AP022554.1	CP016926.1	26231	26262	CDS	BBW89226.1	hypothetical protein	2	MOB-
AP022554.1	CP017385.1	26231	26262	CDS	BBW89226.1	hypothetical protein	2	MOB-
AP022554.1	CP017934.1	25479	25510	CDS	BBW89225.1	hydrolase	2	MOB-
AP022554.1	CP017985.1	25479	25510	CDS	BBW89225.1	hydrolase	2	MOB-
AP022554.1	CP018140.1	25479	25510	CDS	BBW89225.1	hydrolase	2	MOB-
AP022554.1	CP018458.1	26231	26262	CDS	BBW89226.1	hypothetical protein	2	MOB-
AP022554.1	CP018686.1	25479	25510	CDS	BBW89225.1	hydrolase	2	MOB-
AP022554.1	CP018695.1	25479	25510	CDS	BBW89225.1	hydrolase	2	MOB-
AP022554.1	CP018701.1	25479	25510	CDS	BBW89225.1	hydrolase	2	MOB-
AP022554.1	CP018707.1	25479	25510	CDS	BBW89225.1	hydrolase	2	MOB-
AP022554.1	CP018713.1	25479	25510	CDS	BBW89225.1	hydrolase	2	MOB-
AP022554.1	CP018719.1	25479	25510	CDS	BBW89225.1	hydrolase	2	MOB-
AP022554.1	CP019160.1	25479	25510	CDS	BBW89225.1	hydrolase	2	MOB-
AP022554.1	CP020067.1	26230	26262	CDS	BBW89226.1	hypothetical protein	2	MOB-
AP022554.1	CP020853.1	26230	26262	CDS	BBW89226.1	hypothetical protein	2	MOB-
AP022554.1	CP021708.1	26230	26262	CDS	BBW89226.1	hypothetical protein	2	MOB-
AP022554.1	CP021740.1	25479	25510	CDS	BBW89225.1	hydrolase	2	MOB-
AP022554.1	CP021757.1	25479	25510	CDS	BBW89225.1	hydrolase	2	MOB-
AP022554.1	CP021939.1	25479	25510	CDS	BBW89225.1	hydrolase	2	MOB-
AP022554.1	CP021944.1	25479	25510	CDS	BBW89225.1	hydrolase	2	MOB-
AP022554.1	CP022023.1	26231	26262	CDS	BBW89226.1	hypothetical protein	2	MOB-
AP022554.1	CP022127.1	26231	26262	CDS	BBW89226.1	hypothetical protein	2	MOB-
AP022554.1	CP022611.1	26230	26262	CDS	BBW89226.1	hypothetical protein	2	MOB-
AP022554.1	CP023249.1	25479	25510	CDS	BBW89225.1	hydrolase	2	MOB-
AP022554.1	CP023839.1	25479	25510	CDS	BBW89225.1	hydrolase	2	MOB-
AP022554.1	CP023913.1	25479	25510	CDS	BBW89225.1	hydrolase	2	MOB-
AP022554.1	CP023925.1	25479	25510	CDS	BBW89225.1	hydrolase	2	MOB-
AP022554.1	CP024429.1	25479	25510	CDS	BBW89225.1	hydrolase	2	MOB-
AP022554.1	CP024834.1	25479	25510	CDS	BBW89225.1	hydrolase	2	MOB-
AP022554.1	CP024838.1	25479	25510	CDS	BBW89225.1	hydrolase	2	MOB-
AP022554.1	CP024874.1	26231	26262	CDS	BBW89226.1	hypothetical protein	2	MOB-
AP022554.1	CP025089.1	25479	25510	CDS	BBW89225.1	hydrolase	2	MOB-
AP022554.1	CP025092.1	24999	25030	CDS	BBW89225.1	hydrolase	2	MOB-
AP022554.1	CP025630.1	24999	25030	CDS	BBW89225.1	hydrolase	2	MOB-
AP022554.1	CP025636.1	25479	25510	CDS	BBW89225.1	hydrolase	2	MOB-
AP022554.1	CP025963.2	25479	25510	CDS	BBW89225.1	hydrolase	2	MOB-
AP022554.1	CP026017.1	25479	25510	CDS	BBW89225.1	hydrolase	2	MOB-
AP022554.1	CP026751.1	26230	26262	CDS	BBW89226.1	hypothetical protein	2	MOB-
AP022554.1	CP027042.1	25479	25510	CDS	BBW89225.1	hydrolase	2	MOB-
AP022554.1	CP028176.1	26231	26262	CDS	BBW89226.1	hypothetical protein	2	MOB-
AP022554.1	CP028716.1	26230	26262	CDS	BBW89226.1	hypothetical protein	2	MOB-
AP022554.1	CP028932.1	26230	26262	CDS	BBW89226.1	hypothetical protein	2	MOB-
AP022554.1	CP029137.1	26231	26262	CDS	BBW89226.1	hypothetical protein	2	MOB-
AP022554.1	CP029582.1	25479	25510	CDS	BBW89225.1	hydrolase	2	MOB-
AP022554.1	CP030072.1	26230	26262	CDS	BBW89226.1	hypothetical protein	2	MOB-
AP022554.1	CP031734.1	26230	26262	CDS	BBW89226.1	hypothetical protein	2	MOB-
AP022554.1	CP031795.1	25479	25510	CDS	BBW89225.1	hydrolase	2	MOB-
AP022554.1	CP032222.1	25479	25510	CDS	BBW89225.1	hydrolase	2	MOB-
AP022554.1	CP034045.1	26231	26262	CDS	BBW89226.1	hypothetical protein	2	MOB-
AP022554.1	CP034053.1	26231	26262	CDS	BBW89226.1	hypothetical protein	2	MOB-
AP022554.1	CP034076.1	26231	26262	CDS	BBW89226.1	hypothetical protein	2	MOB-
AP022554.1	CP034077.1	26231	26262	CDS	BBW89226.1	hypothetical protein	2	MOB-
AP022554.1	CP034408.1	26230	26262	CDS	BBW89226.1	hypothetical protein	2	MOB-
AP022554.1	CP035210.1	25479	25510	CDS	BBW89225.1	hydrolase	2	MOB-
AP022554.1	CP035929.1	26231	26262	CDS	BBW89226.1	hypothetical protein	2	MOB-
AP022554.1	CP036187.1	26230	26262	CDS	BBW89226.1	hypothetical protein	2	MOB-
AP022554.1	CP036335.1	26231	26262	CDS	BBW89226.1	hypothetical protein	2	MOB-
AP022554.1	CP036442.1	25479	25510	CDS	BBW89225.1	hydrolase	2	MOB-
AP022554.1	CP039795.1	26231	26262	CDS	BBW89226.1	hypothetical protein	2	MOB-
AP022554.1	CP039802.1	26231	26262	CDS	BBW89226.1	hypothetical protein	2	MOB-
AP022554.1	CP039813.1	26231	26262	CDS	BBW89226.1	hypothetical protein	2	MOB-
AP022554.1	CP040593.1	26231	26262	CDS	BBW89226.1	hypothetical protein	2	MOB-
AP022554.1	CP040724.1	25479	25510	CDS	BBW89225.1	hydrolase	2	MOB-
AP022554.1	CP043859.1	26230	26262	CDS	BBW89226.1	hypothetical protein	2	MOB-
AP022554.1	CP044039.1	25479	25510	CDS	BBW89225.1	hydrolase	2	MOB-
AP022554.1	CP044368.1	144071	144102	CDS	BBW89342.1	hypothetical protein	2	MOB-
AP022554.1	CP044380.1	26230	26262	CDS	BBW89226.1	hypothetical protein	2	MOB-
AP022554.1	CP044380.1	31631	31663	CDS	BBW89232.1	hypothetical protein	2	MOB-
AP022554.1	CP045674.1	26231	26262	CDS	BBW89226.1	hypothetical protein	2	MOB-
AP022554.1	CP046381.1	26231	26262	CDS	BBW89226.1	hypothetical protein	2	MOB-
AP022554.1	CP046939.1	26231	26262	CDS	BBW89226.1	hypothetical protein	2	MOB-
AP022554.1	CP046949.1	26231	26262	CDS	BBW89226.1	hypothetical protein	2	MOB-
AP022554.1	CP050360.1	25479	25510	CDS	BBW89225.1	hydrolase	2	MOB-
AP022554.1	CP050376.1	26231	26262	CDS	BBW89226.1	hypothetical protein	2	MOB-
AP022554.1	CP052213.1	25479	25510	CDS	BBW89225.1	hydrolase	2	MOB-
AP022554.1	CP052217.1	26231	26262	CDS	BBW89226.1	hypothetical protein	2	MOB-
AP022554.1	CP052224.1	25479	25510	CDS	BBW89225.1	hydrolase	2	MOB-
AP022554.1	CP052262.1	25479	25510	CDS	BBW89225.1	hydrolase	2	MOB-
AP022554.1	CP052272.1	25479	25510	CDS	BBW89225.1	hydrolase	2	MOB-
AP022554.1	CP052275.1	25479	25510	CDS	BBW89225.1	hydrolase	2	MOB-
AP022554.1	CP052280.1	26231	26262	CDS	BBW89226.1	hypothetical protein	2	MOB-
AP022554.1	CP052286.1	25479	25510	CDS	BBW89225.1	hydrolase	2	MOB-
AP022554.1	CP052292.1	25479	25510	CDS	BBW89225.1	hydrolase	2	MOB-
AP022554.1	CP052297.1	25479	25510	CDS	BBW89225.1	hydrolase	2	MOB-
AP022554.1	CP052306.1	25479	25510	CDS	BBW89225.1	hydrolase	2	MOB-
AP022554.1	CP052309.1	26231	26262	CDS	BBW89226.1	hypothetical protein	2	MOB-
AP022554.1	CP052320.1	26230	26262	CDS	BBW89226.1	hypothetical protein	2	MOB-
AP022554.1	CP052351.1	26231	26262	CDS	BBW89226.1	hypothetical protein	2	MOB-
AP022554.1	CP052388.1	26231	26262	CDS	BBW89226.1	hypothetical protein	2	MOB-
AP022554.1	CP052392.1	26231	26262	CDS	BBW89226.1	hypothetical protein	2	MOB-
AP022554.1	CP052422.1	26231	26262	CDS	BBW89226.1	hypothetical protein	2	MOB-
AP022554.1	CP052434.1	26231	26262	CDS	BBW89226.1	hypothetical protein	2	MOB-
AP022554.1	CP052451.1	26231	26262	CDS	BBW89226.1	hypothetical protein	2	MOB-
AP022554.1	CP052490.1	26231	26262	CDS	BBW89226.1	hypothetical protein	2	MOB-
AP022554.1	CP052565.1	26231	26262	CDS	BBW89226.1	hypothetical protein	2	MOB-
AP022554.1	CP052662.1	25479	25510	CDS	BBW89225.1	hydrolase	2	MOB-
AP022554.1	CP053035.1	26231	26262	CDS	BBW89226.1	hypothetical protein	2	MOB-
AP022554.1	CP053765.1	26230	26262	CDS	BBW89226.1	hypothetical protein	2	MOB-
AP022554.1	CP053771.1	26230	26262	CDS	BBW89226.1	hypothetical protein	2	MOB-
AP022554.1	CP056830.1	25479	25510	CDS	BBW89225.1	hydrolase	2	MOB-
AP022554.1	CP057459.1	25479	25510	CDS	BBW89225.1	hydrolase	2	MOB-
AP022554.1	CP058798.1	26230	26262	CDS	BBW89226.1	hypothetical protein	2	MOB-
AP022554.1	CP059317.1	25479	25510	CDS	BBW89225.1	hydrolase	2	MOB-
AP022554.1	CP059889.1	26231	26262	CDS	BBW89226.1	hypothetical protein	2	MOB-
AP022554.1	CP061053.1	25479	25510	CDS	BBW89225.1	hydrolase	2	MOB-
AP022554.1	CP061062.1	25479	25510	CDS	BBW89225.1	hydrolase	2	MOB-
AP022554.1	CP061354.1	26231	26262	CDS	BBW89226.1	hypothetical protein	2	MOB-
AP022554.1	CP061389.1	26230	26262	CDS	BBW89226.1	hypothetical protein	2	MOB-
AP022554.1	CP063013.1	25479	25510	CDS	BBW89225.1	hydrolase	2	MOB-
AP022554.1	CP063215.1	26231	26262	CDS	BBW89226.1	hypothetical protein	2	MOB-
AP022554.1	CP063867.1	22979	23010	CDS	BBW89222.1	hypothetical protein	2	MOB-
AP022554.1	CP064352.1	26231	26262	CDS	BBW89226.1	hypothetical protein	2	MOB-
AP022554.1	CP066855.1	25479	25510	CDS	BBW89225.1	hydrolase	2	MOB-
AP022554.1	LN824133.1	25479	25510	CDS	BBW89225.1	hydrolase	2	MOB-
AP022554.1	LR890245.1	25479	25510	CDS	BBW89225.1	hydrolase	2	MOB-
AP022554.1	LR890320.1	26231	26262	CDS	BBW89226.1	hypothetical protein	2	MOB-
AP022554.1	LR890353.1	26230	26262	CDS	BBW89226.1	hypothetical protein	2	MOB-
AP022554.1	LR890422.1	25479	25510	CDS	BBW89225.1	hydrolase	2	MOB-
AP022554.1	LR890686.1	25479	25510	CDS	BBW89225.1	hydrolase	2	MOB-
AP022554.1	LR890751.1	26230	26262	CDS	BBW89226.1	hypothetical protein	2	MOB-
AP022555.1	AP021951.1	61965	61996	CDS	BBW89451.1	hypothetical protein	2	MOB+
AP022555.1	AP021984.1	61966	61996	CDS	BBW89451.1	hypothetical protein	2	MOB+
AP022555.1	AP022015.1	61966	61996	CDS	BBW89451.1	hypothetical protein	2	MOB+
AP022555.1	CP003218.1	21930	21961	CDS	BBW89416.1	hypothetical protein	2	MOB+
AP022555.1	CP025092.1	21163	21194	CDS	BBW89414.1	hypothetical protein	2	MOB+
AP022555.1	CP025092.1	8627	8658	CDS	BBW89396.1	hydrolase	2	MOB+
AP022555.1	CP025630.1	21163	21194	CDS	BBW89414.1	hypothetical protein	2	MOB+
AP022555.1	CP025630.1	8627	8658	CDS	BBW89396.1	hydrolase	2	MOB+
AP022555.1	CP032356.1	61965	61996	CDS	BBW89451.1	hypothetical protein	2	MOB+
AP022555.1	CP044368.1	62561	62592	CDS	BBW89453.1	hypothetical protein	2	MOB+
AP022555.1	CP048109.1	61966	61996	CDS	BBW89451.1	hypothetical protein	2	MOB+
AP022555.1	CP048349.1	14768	14796	CDS	BBW89402.1	recombinase	2	MOB+
AP022555.1	CP063867.1	6048	6079	CDS	BBW89392.1	DNA polymerase V subunit UmuC	2	MOB+
AP022555.1	CP063867.1	9791	9822	CDS	BBW89397.1	hypothetical protein	2	MOB+
AP022555.1	CP063953.1	55166	55197	CDS	BBW89443.1	conjugal transfer protein TraI	2	MOB+
AP022555.1	CP063954.1	55166	55197	CDS	BBW89443.1	conjugal transfer protein TraI	2	MOB+
AP022556.1	CP040428.1	7939	7970	CDS	BBW89475.1	hypothetical protein	1	MOB+
AP023295.1	AP014855.1	15789	15817	CDS	BCH96405.1	single-stranded DNA-binding protein	1	MOB+
AP023295.1	AP014855.1	26945	26976	CDS	BCH96421.1	conjugal transfer protein TraK	1	MOB+
AP023295.1	CP022279.1	9026	9058	CDS	BCH96395.1	hypothetical protein	1	MOB+
AP023295.1	CP027457.1	19562	19593	CDS	BCH96409.1	plasmid SOS inhibition protein A	1	MOB+
AP023295.1	CP030783.2	48759	48790	CDS	BCH96446.1	conjugal transfer protein TraD	1	MOB+
AP023295.1	CP040443.1	16901	16929	CDS	BCH96407.1	hypothetical protein	1	MOB+
AP023295.1	CP056165.1	46007	46039	CDS	BCH96443.1	conjugal transfer protein TraG	1	MOB+
AP023295.1	CP057166.1	26570	26601	CDS	BCH96420.1	protein TraE	1	MOB+
AP023295.1	CP057166.1	27829	27860	CDS	BCH96422.1	conjugal transfer protein TraB	1	MOB+
AP023295.1	CU928162.2	8164	8195	CDS	BCH96393.1	methyltransferase	1	MOB+
AP023295.1	CU928162.2	9027	9059	CDS	BCH96395.1	hypothetical protein	1	MOB+
AP023295.1	LR134340.1	16028	16059	CDS	BCH96405.1	single-stranded DNA-binding protein	1	MOB+
AP023295.1	LR890576.1	16028	16059	CDS	BCH96405.1	single-stranded DNA-binding protein	1	MOB+
AP023301.1	AP014855.1	102881	102912	CDS	BCI05758.1	conjugal transfer protein TraK	2	MOB+
AP023301.1	AP014855.1	91945	91973	CDS	BCI05743.1	single-stranded DNA-binding protein	2	MOB+
AP023301.1	CP000243.1	55733	55764	CDS	BCI05701.1	RepFIB	2	MOB+
AP023301.1	CP000468.1	55733	55764	CDS	BCI05701.1	RepFIB	2	MOB+
AP023301.1	CP001969.1	55733	55764	CDS	BCI05701.1	RepFIB	2	MOB+
AP023301.1	CP002167.1	55733	55764	CDS	BCI05701.1	RepFIB	2	MOB+
AP023301.1	CP005930.1	55733	55764	CDS	BCI05701.1	RepFIB	2	MOB+
AP023301.1	CP006830.1	55733	55764	CDS	BCI05701.1	RepFIB	2	MOB+
AP023301.1	CP007149.1	55733	55764	CDS	BCI05701.1	RepFIB	2	MOB+
AP023301.1	CP007275.1	55733	55764	CDS	BCI05701.1	RepFIB	2	MOB+
AP023301.1	CP012625.1	55733	55764	CDS	BCI05701.1	RepFIB	2	MOB+
AP023301.1	CP012631.1	55733	55764	CDS	BCI05701.1	RepFIB	2	MOB+
AP023301.1	CP012633.1	55733	55764	CDS	BCI05701.1	RepFIB	2	MOB+
AP023301.1	CP019777.1	55733	55764	CDS	BCI05701.1	RepFIB	2	MOB+
AP023301.1	CP020545.1	55733	55764	CDS	BCI05701.1	RepFIB	2	MOB+
AP023301.1	CP021288.1	55733	55764	CDS	BCI05701.1	RepFIB	2	MOB+
AP023301.1	CP025317.1	86892	86923	CDS	BCI05737.1	antirestriction protein YubI	2	MOB+
AP023301.1	CP025328.1	55733	55764	CDS	BCI05701.1	RepFIB	2	MOB+
AP023301.1	CP025401.1	55733	55764	CDS	BCI05701.1	RepFIB	2	MOB+
AP023301.1	CP026491.1	55733	55764	CDS	BCI05701.1	RepFIB	2	MOB+
AP023301.1	CP026853.1	55733	55764	CDS	BCI05701.1	RepFIB	2	MOB+
AP023301.1	CP027457.1	95718	95749	CDS	BCI05747.1	plasmid SOS inhibition protein A	2	MOB+
AP023301.1	CP030783.2	122889	122920	CDS	BCI05778.1	conjugal transfer protein TraD	2	MOB+
AP023301.1	CP033092.2	55733	55764	CDS	BCI05701.1	RepFIB	2	MOB+
AP023301.1	CP040443.1	54200	54231	CDS	BCI05700.1	recombinase	2	MOB+
AP023301.1	CP040443.1	93057	93085	CDS	BCI05745.1	hypothetical protein	2	MOB+
AP023301.1	CP041526.1	55733	55764	CDS	BCI05701.1	RepFIB	2	MOB+
AP023301.1	CP041535.1	55733	55764	CDS	BCI05701.1	RepFIB	2	MOB+
AP023301.1	CP042246.1	55733	55764	CDS	BCI05701.1	RepFIB	2	MOB+
AP023301.1	CP042627.1	82752	82784	CDS	BCI05732.1	hypothetical protein	2	MOB+
AP023301.1	CP050198.1	96236	96266	CDS	BCI05748.1	protein FlmC	2	MOB+
AP023301.1	CP051711.1	55733	55764	CDS	BCI05701.1	RepFIB	2	MOB+
AP023301.1	CP051714.1	55733	55764	CDS	BCI05701.1	RepFIB	2	MOB+
AP023301.1	CP051719.1	55733	55764	CDS	BCI05701.1	RepFIB	2	MOB+
AP023301.1	CP051735.1	55733	55764	CDS	BCI05701.1	RepFIB	2	MOB+
AP023301.1	CP054449.1	55733	55764	CDS	BCI05701.1	RepFIB	2	MOB+
AP023301.1	CP056165.1	120109	120141	CDS	BCI05775.1	conjugal transfer protein TraG	2	MOB+
AP023301.1	CP056165.1	122997	123028	CDS	BCI05778.1	conjugal transfer protein TraD	2	MOB+
AP023301.1	CP056867.1	55733	55764	CDS	BCI05701.1	RepFIB	2	MOB+
AP023301.1	CP057166.1	102506	102537	CDS	BCI05757.1	protein TraE	2	MOB+
AP023301.1	CP062228.1	55733	55764	CDS	BCI05701.1	RepFIB	2	MOB+
AP023301.1	CP062985.1	55733	55764	CDS	BCI05701.1	RepFIB	2	MOB+
AP023301.1	CP064825.1	55733	55764	CDS	BCI05701.1	RepFIB	2	MOB+
AP023301.1	CU651637.1	55733	55764	CDS	BCI05701.1	RepFIB	2	MOB+
AP023301.1	CU928161.2	55733	55764	CDS	BCI05701.1	RepFIB	2	MOB+
AP023301.1	HG428755.1	55733	55764	CDS	BCI05701.1	RepFIB	2	MOB+
AP023301.1	LR134031.1	55733	55764	CDS	BCI05701.1	RepFIB	2	MOB+
AP023301.1	LR134340.1	92184	92215	CDS	BCI05743.1	single-stranded DNA-binding protein	2	MOB+
AP023301.1	LR607328.1	55733	55764	CDS	BCI05701.1	RepFIB	2	MOB+
AP023301.1	LR740758.1	55733	55764	CDS	BCI05701.1	RepFIB	2	MOB+
AP023301.1	LR740776.1	55733	55764	CDS	BCI05701.1	RepFIB	2	MOB+
AP023301.1	LR890576.1	92184	92215	CDS	BCI05743.1	single-stranded DNA-binding protein	2	MOB+
AP023307.1	AP014855.1	84858	84889	CDS	BCI19982.1	conjugal transfer protein TraK	2	MOB+
AP023307.1	AP014855.1	95797	95825	CDS	BCI19997.1	single-stranded DNA-binding protein	2	MOB+
AP023307.1	CP000243.1	163	194	CDS	BCI19897.1	RepFIB	2	MOB+
AP023307.1	CP000468.1	163	194	CDS	BCI19897.1	RepFIB	2	MOB+
AP023307.1	CP001969.1	163	194	CDS	BCI19897.1	RepFIB	2	MOB+
AP023307.1	CP002167.1	163	194	CDS	BCI19897.1	RepFIB	2	MOB+
AP023307.1	CP005930.1	163	194	CDS	BCI19897.1	RepFIB	2	MOB+
AP023307.1	CP006830.1	163	194	CDS	BCI19897.1	RepFIB	2	MOB+
AP023307.1	CP007149.1	163	194	CDS	BCI19897.1	RepFIB	2	MOB+
AP023307.1	CP007275.1	163	194	CDS	BCI19897.1	RepFIB	2	MOB+
AP023307.1	CP012625.1	163	194	CDS	BCI19897.1	RepFIB	2	MOB+
AP023307.1	CP012631.1	163	194	CDS	BCI19897.1	RepFIB	2	MOB+
AP023307.1	CP012633.1	163	194	CDS	BCI19897.1	RepFIB	2	MOB+
AP023307.1	CP019777.1	163	194	CDS	BCI19897.1	RepFIB	2	MOB+
AP023307.1	CP020545.1	163	194	CDS	BCI19897.1	RepFIB	2	MOB+
AP023307.1	CP021288.1	163	194	CDS	BCI19897.1	RepFIB	2	MOB+
AP023307.1	CP025317.1	100847	100878	CDS	BCI20003.1	antirestriction protein YubI	2	MOB+
AP023307.1	CP025328.1	163	194	CDS	BCI19897.1	RepFIB	2	MOB+
AP023307.1	CP025401.1	163	194	CDS	BCI19897.1	RepFIB	2	MOB+
AP023307.1	CP026491.1	163	194	CDS	BCI19897.1	RepFIB	2	MOB+
AP023307.1	CP026853.1	163	194	CDS	BCI19897.1	RepFIB	2	MOB+
AP023307.1	CP027457.1	92021	92052	CDS	BCI19993.1	plasmid SOS inhibition protein A	2	MOB+
AP023307.1	CP030783.2	64850	64881	CDS	BCI19961.1	conjugal transfer protein TraD	2	MOB+
AP023307.1	CP033092.2	163	194	CDS	BCI19897.1	RepFIB	2	MOB+
AP023307.1	CP040443.1	1696	1727	CDS	BCI19898.1	recombinase	2	MOB+
AP023307.1	CP040443.1	94685	94713	CDS	BCI19995.1	hypothetical protein	2	MOB+
AP023307.1	CP041526.1	163	194	CDS	BCI19897.1	RepFIB	2	MOB+
AP023307.1	CP041535.1	163	194	CDS	BCI19897.1	RepFIB	2	MOB+
AP023307.1	CP042246.1	163	194	CDS	BCI19897.1	RepFIB	2	MOB+
AP023307.1	CP042627.1	104986	105018	CDS	BCI20008.1	hypothetical protein	2	MOB+
AP023307.1	CP050198.1	91504	91534	CDS	BCI19992.1	protein FlmC	2	MOB+
AP023307.1	CP051711.1	163	194	CDS	BCI19897.1	RepFIB	2	MOB+
AP023307.1	CP051714.1	163	194	CDS	BCI19897.1	RepFIB	2	MOB+
AP023307.1	CP051719.1	163	194	CDS	BCI19897.1	RepFIB	2	MOB+
AP023307.1	CP051735.1	163	194	CDS	BCI19897.1	RepFIB	2	MOB+
AP023307.1	CP054449.1	163	194	CDS	BCI19897.1	RepFIB	2	MOB+
AP023307.1	CP056165.1	64742	64773	CDS	BCI19961.1	conjugal transfer protein TraD	2	MOB+
AP023307.1	CP056165.1	67629	67661	CDS	BCI19964.1	conjugal transfer protein TraG	2	MOB+
AP023307.1	CP056867.1	163	194	CDS	BCI19897.1	RepFIB	2	MOB+
AP023307.1	CP057166.1	85233	85264	CDS	BCI19983.1	protein TraE	2	MOB+
AP023307.1	CP062228.1	163	194	CDS	BCI19897.1	RepFIB	2	MOB+
AP023307.1	CP062985.1	163	194	CDS	BCI19897.1	RepFIB	2	MOB+
AP023307.1	CP064825.1	163	194	CDS	BCI19897.1	RepFIB	2	MOB+
AP023307.1	CU651637.1	163	194	CDS	BCI19897.1	RepFIB	2	MOB+
AP023307.1	CU928161.2	163	194	CDS	BCI19897.1	RepFIB	2	MOB+
AP023307.1	HG428755.1	163	194	CDS	BCI19897.1	RepFIB	2	MOB+
AP023307.1	LR134031.1	163	194	CDS	BCI19897.1	RepFIB	2	MOB+
AP023307.1	LR134340.1	95555	95586	CDS	BCI19997.1	single-stranded DNA-binding protein	2	MOB+
AP023307.1	LR607328.1	163	194	CDS	BCI19897.1	RepFIB	2	MOB+
AP023307.1	LR740758.1	163	194	CDS	BCI19897.1	RepFIB	2	MOB+
AP023307.1	LR740776.1	163	194	CDS	BCI19897.1	RepFIB	2	MOB+
AP023307.1	LR890576.1	95555	95586	CDS	BCI19997.1	single-stranded DNA-binding protein	2	MOB+
AP023310.1	CP062137.1	193128	193161	CDS	BCI24822.1	replication protein	1	MOB+
AP023312.1	CP035360.1	79476	79507	CDS	BCI29530.1	hypothetical protein	1	MOB+
AP023312.1	CP055976.1	84341	84372	CDS	BCI29535.1	nuclease	1	MOB+
AP023312.1	CP057119.1	79476	79507	CDS	BCI29530.1	hypothetical protein	1	MOB+
AP023312.1	CP058023.1	62081	62112	CDS	BCI29505.1	hypothetical protein	1	MOB+
AP023312.1	CP058023.1	84341	84372	CDS	BCI29535.1	nuclease	1	MOB+
AP023312.1	CP066085.1	210236	210267	CDS	BCI29684.1	hypothetical protein	1	MOB+
AP023312.1	CU928158.2	210236	210267	CDS	BCI29684.1	hypothetical protein	1	MOB+
AP023312.1	LR134225.1	10546	10577	CDS	BCI29457.1	plasmid transfer protein	1	MOB+
AP023312.1	LR134225.1	217148	217179	CDS	BCI29693.1	RepB family plasmid replication initiator protein	1	MOB+
AP023312.1	LR134225.1	7032	7063	CDS	BCI29454.1	hypothetical protein	1	MOB+
AP023312.1	LR782231.1	84341	84372	CDS	BCI29535.1	nuclease	1	MOB+
AP023314.1	AP014855.1	59225	59253	CDS	BCI34354.1	single-stranded DNA-binding protein	2	MOB+
AP023314.1	AP014855.1	70160	70191	CDS	BCI34369.1	conjugal transfer protein TraK	2	MOB+
AP023314.1	CP000243.1	23013	23044	CDS	BCI34312.1	RepFIB	2	MOB+
AP023314.1	CP000468.1	23013	23044	CDS	BCI34312.1	RepFIB	2	MOB+
AP023314.1	CP001969.1	23013	23044	CDS	BCI34312.1	RepFIB	2	MOB+
AP023314.1	CP002167.1	23013	23044	CDS	BCI34312.1	RepFIB	2	MOB+
AP023314.1	CP005930.1	23013	23044	CDS	BCI34312.1	RepFIB	2	MOB+
AP023314.1	CP006830.1	23013	23044	CDS	BCI34312.1	RepFIB	2	MOB+
AP023314.1	CP007149.1	23013	23044	CDS	BCI34312.1	RepFIB	2	MOB+
AP023314.1	CP007275.1	23013	23044	CDS	BCI34312.1	RepFIB	2	MOB+
AP023314.1	CP012625.1	23013	23044	CDS	BCI34312.1	RepFIB	2	MOB+
AP023314.1	CP012631.1	23013	23044	CDS	BCI34312.1	RepFIB	2	MOB+
AP023314.1	CP012633.1	23013	23044	CDS	BCI34312.1	RepFIB	2	MOB+
AP023314.1	CP019777.1	23013	23044	CDS	BCI34312.1	RepFIB	2	MOB+
AP023314.1	CP020545.1	23013	23044	CDS	BCI34312.1	RepFIB	2	MOB+
AP023314.1	CP021288.1	23013	23044	CDS	BCI34312.1	RepFIB	2	MOB+
AP023314.1	CP025317.1	54172	54203	CDS	BCI34348.1	antirestriction protein YubI	2	MOB+
AP023314.1	CP025328.1	23013	23044	CDS	BCI34312.1	RepFIB	2	MOB+
AP023314.1	CP025401.1	23013	23044	CDS	BCI34312.1	RepFIB	2	MOB+
AP023314.1	CP026491.1	23013	23044	CDS	BCI34312.1	RepFIB	2	MOB+
AP023314.1	CP026853.1	23013	23044	CDS	BCI34312.1	RepFIB	2	MOB+
AP023314.1	CP027457.1	62998	63029	CDS	BCI34358.1	plasmid SOS inhibition protein A	2	MOB+
AP023314.1	CP030783.2	90168	90199	CDS	BCI34390.1	conjugal transfer protein TraD	2	MOB+
AP023314.1	CP033092.2	23013	23044	CDS	BCI34312.1	RepFIB	2	MOB+
AP023314.1	CP040443.1	21480	21511	CDS	BCI34311.1	recombinase	2	MOB+
AP023314.1	CP040443.1	60337	60365	CDS	BCI34356.1	hypothetical protein	2	MOB+
AP023314.1	CP041526.1	23013	23044	CDS	BCI34312.1	RepFIB	2	MOB+
AP023314.1	CP041535.1	23013	23044	CDS	BCI34312.1	RepFIB	2	MOB+
AP023314.1	CP042246.1	23013	23044	CDS	BCI34312.1	RepFIB	2	MOB+
AP023314.1	CP042627.1	50032	50064	CDS	BCI34343.1	hypothetical protein	2	MOB+
AP023314.1	CP050198.1	63516	63546	CDS	BCI34359.1	protein FlmC	2	MOB+
AP023314.1	CP051711.1	23013	23044	CDS	BCI34312.1	RepFIB	2	MOB+
AP023314.1	CP051714.1	23013	23044	CDS	BCI34312.1	RepFIB	2	MOB+
AP023314.1	CP051719.1	23013	23044	CDS	BCI34312.1	RepFIB	2	MOB+
AP023314.1	CP051735.1	23013	23044	CDS	BCI34312.1	RepFIB	2	MOB+
AP023314.1	CP054449.1	23013	23044	CDS	BCI34312.1	RepFIB	2	MOB+
AP023314.1	CP056165.1	87388	87420	CDS	BCI34387.1	conjugal transfer protein TraG	2	MOB+
AP023314.1	CP056165.1	90276	90307	CDS	BCI34390.1	conjugal transfer protein TraD	2	MOB+
AP023314.1	CP056867.1	23013	23044	CDS	BCI34312.1	RepFIB	2	MOB+
AP023314.1	CP057166.1	69785	69816	CDS	BCI34368.1	protein TraE	2	MOB+
AP023314.1	CP062228.1	23013	23044	CDS	BCI34312.1	RepFIB	2	MOB+
AP023314.1	CP062985.1	23013	23044	CDS	BCI34312.1	RepFIB	2	MOB+
AP023314.1	CP064825.1	23013	23044	CDS	BCI34312.1	RepFIB	2	MOB+
AP023314.1	CU651637.1	23013	23044	CDS	BCI34312.1	RepFIB	2	MOB+
AP023314.1	CU928161.2	23013	23044	CDS	BCI34312.1	RepFIB	2	MOB+
AP023314.1	HG428755.1	23013	23044	CDS	BCI34312.1	RepFIB	2	MOB+
AP023314.1	LR134031.1	23013	23044	CDS	BCI34312.1	RepFIB	2	MOB+
AP023314.1	LR134340.1	59464	59495	CDS	BCI34354.1	single-stranded DNA-binding protein	2	MOB+
AP023314.1	LR607328.1	23013	23044	CDS	BCI34312.1	RepFIB	2	MOB+
AP023314.1	LR740758.1	23013	23044	CDS	BCI34312.1	RepFIB	2	MOB+
AP023314.1	LR740776.1	23013	23044	CDS	BCI34312.1	RepFIB	2	MOB+
AP023314.1	LR890576.1	59464	59495	CDS	BCI34354.1	single-stranded DNA-binding protein	2	MOB+
AP023409.1	LT907981.1	41629	41660	CDS	BCK74006.1	hypothetical protein	1	MOB-
AP023409.1	LT907981.1	53324	53355	CDS	BCK74022.1	hypothetical protein	1	MOB-
AP024113.1	AP014855.1	82692	82723	CDS	BCM35003.1	conjugal transfer protein TraK	2	MOB+
AP024113.1	AP014855.1	96025	96053	CDS	BCM35021.1	single-stranded DNA-binding protein	2	MOB+
AP024113.1	CP000243.1	97942	97973	CDS	BCM35025.1	antirestriction protein	2	MOB+
AP024113.1	CP000468.1	97942	97973	CDS	BCM35025.1	antirestriction protein	2	MOB+
AP024113.1	CP001855.1	97942	97973	CDS	BCM35025.1	antirestriction protein	2	MOB+
AP024113.1	CP001969.1	97942	97973	CDS	BCM35025.1	antirestriction protein	2	MOB+
AP024113.1	CP002167.1	97942	97973	CDS	BCM35025.1	antirestriction protein	2	MOB+
AP024113.1	CP005930.1	97942	97973	CDS	BCM35025.1	antirestriction protein	2	MOB+
AP024113.1	CP006830.1	97942	97973	CDS	BCM35025.1	antirestriction protein	2	MOB+
AP024113.1	CP007149.1	97942	97973	CDS	BCM35025.1	antirestriction protein	2	MOB+
AP024113.1	CP007275.1	97942	97973	CDS	BCM35025.1	antirestriction protein	2	MOB+
AP024113.1	CP011915.1	97942	97973	CDS	BCM35025.1	antirestriction protein	2	MOB+
AP024113.1	CP012625.1	97942	97973	CDS	BCM35025.1	antirestriction protein	2	MOB+
AP024113.1	CP012631.1	97942	97973	CDS	BCM35025.1	antirestriction protein	2	MOB+
AP024113.1	CP012635.1	97942	97973	CDS	BCM35025.1	antirestriction protein	2	MOB+
AP024113.1	CP016007.1	97942	97973	CDS	BCM35025.1	antirestriction protein	2	MOB+
AP024113.1	CP019777.1	97942	97973	CDS	BCM35025.1	antirestriction protein	2	MOB+
AP024113.1	CP020545.1	97942	97973	CDS	BCM35025.1	antirestriction protein	2	MOB+
AP024113.1	CP021288.1	97942	97973	CDS	BCM35025.1	antirestriction protein	2	MOB+
AP024113.1	CP022279.1	97942	97973	CDS	BCM35025.1	antirestriction protein	2	MOB+
AP024113.1	CP022279.1	99482	99514	CDS	BCM35027.1	hypothetical protein	2	MOB+
AP024113.1	CP025328.1	97942	97973	CDS	BCM35025.1	antirestriction protein	2	MOB+
AP024113.1	CP025401.1	97942	97973	CDS	BCM35025.1	antirestriction protein	2	MOB+
AP024113.1	CP026491.1	97942	97973	CDS	BCM35025.1	antirestriction protein	2	MOB+
AP024113.1	CP026853.1	97942	97973	CDS	BCM35025.1	antirestriction protein	2	MOB+
AP024113.1	CP027457.1	89662	89693	CDS	BCM35014.1	plasmid SOS inhibition protein PsiA	2	MOB+
AP024113.1	CP027461.1	97942	97973	CDS	BCM35025.1	antirestriction protein	2	MOB+
AP024113.1	CP028714.1	97942	97973	CDS	BCM35025.1	antirestriction protein	2	MOB+
AP024113.1	CP033092.2	97942	97973	CDS	BCM35025.1	antirestriction protein	2	MOB+
AP024113.1	CP035498.1	97942	97973	CDS	BCM35025.1	antirestriction protein	2	MOB+
AP024113.1	CP040443.1	1590	1621	CDS	BCM34917.1	recombinase	2	MOB+
AP024113.1	CP040443.1	94910	94940	CDS	BCM35019.1	hypothetical protein	2	MOB+
AP024113.1	CP041526.1	97942	97973	CDS	BCM35025.1	antirestriction protein	2	MOB+
AP024113.1	CP041535.1	97942	97973	CDS	BCM35025.1	antirestriction protein	2	MOB+
AP024113.1	CP042246.1	97942	97973	CDS	BCM35025.1	antirestriction protein	2	MOB+
AP024113.1	CP042250.1	97942	97973	CDS	BCM35025.1	antirestriction protein	2	MOB+
AP024113.1	CP043181.1	97942	97973	CDS	BCM35025.1	antirestriction protein	2	MOB+
AP024113.1	CP051711.1	97942	97973	CDS	BCM35025.1	antirestriction protein	2	MOB+
AP024113.1	CP051719.1	97942	97973	CDS	BCM35025.1	antirestriction protein	2	MOB+
AP024113.1	CP051735.1	97942	97973	CDS	BCM35025.1	antirestriction protein	2	MOB+
AP024113.1	CP051744.1	97942	97973	CDS	BCM35025.1	antirestriction protein	2	MOB+
AP024113.1	CP052057.1	97942	97973	CDS	BCM35025.1	antirestriction protein	2	MOB+
AP024113.1	CP053231.1	97942	97973	CDS	BCM35025.1	antirestriction protein	2	MOB+
AP024113.1	CP054449.1	97942	97973	CDS	BCM35025.1	antirestriction protein	2	MOB+
AP024113.1	CP054454.1	97942	97973	CDS	BCM35025.1	antirestriction protein	2	MOB+
AP024113.1	CP056165.1	107119	107150	CDS	BCM35035.1	resolvase ResA	2	MOB+
AP024113.1	CP056165.1	56555	56586	CDS	BCM34975.1	conjugal transfer protein TraD	2	MOB+
AP024113.1	CP056165.1	59415	59445	CDS	BCM34978.1	conjugal transfer protein TraG	2	MOB+
AP024113.1	CP056816.1	97942	97973	CDS	BCM35025.1	antirestriction protein	2	MOB+
AP024113.1	CP056867.1	97942	97973	CDS	BCM35025.1	antirestriction protein	2	MOB+
AP024113.1	CP057123.1	51985	52016	CDS	BCM34972.1	conjugal transfer protein TraI	2	MOB+
AP024113.1	CP057166.1	83067	83098	CDS	BCM35004.1	conjugal transfer protein TraE	2	MOB+
AP024113.1	CP057587.1	51985	52016	CDS	BCM34972.1	conjugal transfer protein TraI	2	MOB+
AP024113.1	CP057603.1	51985	52016	CDS	BCM34972.1	conjugal transfer protein TraI	2	MOB+
AP024113.1	CP057951.1	51985	52016	CDS	BCM34972.1	conjugal transfer protein TraI	2	MOB+
AP024113.1	CP062228.1	97942	97973	CDS	BCM35025.1	antirestriction protein	2	MOB+
AP024113.1	CP062985.1	97942	97973	CDS	BCM35025.1	antirestriction protein	2	MOB+
AP024113.1	CP064825.1	97942	97973	CDS	BCM35025.1	antirestriction protein	2	MOB+
AP024113.1	CU651637.1	97942	97973	CDS	BCM35025.1	antirestriction protein	2	MOB+
AP024113.1	CU928161.2	97942	97973	CDS	BCM35025.1	antirestriction protein	2	MOB+
AP024113.1	CU928162.2	100345	100376	CDS	BCM35029.1	DNA methylase	2	MOB+
AP024113.1	CU928162.2	101298	101329	CDS	BCM35030.1	hypothetical protein	2	MOB+
AP024113.1	CU928162.2	99481	99513	CDS	BCM35027.1	hypothetical protein	2	MOB+
AP024113.1	HG428755.1	97942	97973	CDS	BCM35025.1	antirestriction protein	2	MOB+
AP024113.1	LR134031.1	97942	97973	CDS	BCM35025.1	antirestriction protein	2	MOB+
AP024113.1	LR134340.1	95783	95814	CDS	BCM35021.1	single-stranded DNA-binding protein	2	MOB+
AP024113.1	LR607328.1	97942	97973	CDS	BCM35025.1	antirestriction protein	2	MOB+
AP024113.1	LR740758.1	97942	97973	CDS	BCM35025.1	antirestriction protein	2	MOB+
AP024113.1	LR740776.1	97942	97973	CDS	BCM35025.1	antirestriction protein	2	MOB+
AP024113.1	LR890198.1	97942	97973	CDS	BCM35025.1	antirestriction protein	2	MOB+
AP024113.1	LR890576.1	95783	95814	CDS	BCM35021.1	single-stranded DNA-binding protein	2	MOB+
AP024115.1	AP014855.1	44299	44327	CDS	BCM39721.1	single-stranded DNA-binding protein	1	MOB+
AP024115.1	CP022279.1	40864	40896	CDS	BCM39715.1	hypothetical protein	1	MOB+
AP024115.1	CP025317.1	42157	42188	CDS	BCM39717.1	hypothetical protein	1	MOB+
AP024115.1	CP025317.1	42617	42648	CDS	BCM39718.1	antirestriction protein	1	MOB+
AP024115.1	CP025317.1	49105	49136	CDS	BCM39727.1	hypothetical protein	1	MOB+
AP024115.1	CP056165.1	32813	32844	CDS	BCM39704.1	resolvase ResA	1	MOB+
AP024115.1	CU928162.2	39050	39081	CDS	BCM39712.1	hypothetical protein	1	MOB+
AP024115.1	CU928162.2	40865	40897	CDS	BCM39715.1	hypothetical protein	1	MOB+
AP024116.1	AP014855.1	49719	49747	CDS	BCM39840.1	single-stranded DNA-binding protein	1	MOB+
AP024116.1	AP014855.1	60974	61005	CDS	BCM39856.1	conjugal transfer protein TraK	1	MOB+
AP024116.1	CP022279.1	42914	42946	CDS	BCM39830.1	hypothetical protein	1	MOB+
AP024116.1	CP025317.1	44663	44694	CDS	BCM39833.1	antirestriction protein	1	MOB+
AP024116.1	CP027457.1	53517	53548	CDS	BCM39844.1	plasmid SOS inhibition protein PsiA	1	MOB+
AP024116.1	CP040443.1	50836	50867	CDS	BCM39842.1	partitioning protein ParB	1	MOB+
AP024116.1	CP056165.1	35234	35265	CDS	BCM39819.1	resolvase ResA	1	MOB+
AP024116.1	CP056165.1	81446	81478	CDS	BCM39882.1	conjugal transfer protein TraG	1	MOB+
AP024116.1	CP057123.1	88274	88305	CDS	BCM39886.1	conjugal transfer protein TraI	1	MOB+
AP024116.1	CP057166.1	60599	60630	CDS	BCM39855.1	conjugal transfer protein TraE	1	MOB+
AP024116.1	CP057587.1	88274	88305	CDS	BCM39886.1	conjugal transfer protein TraI	1	MOB+
AP024116.1	CP057603.1	88274	88305	CDS	BCM39886.1	conjugal transfer protein TraI	1	MOB+
AP024116.1	CP057951.1	88274	88305	CDS	BCM39886.1	conjugal transfer protein TraI	1	MOB+
AP024116.1	CU928162.2	42052	42083	CDS	BCM39828.1	DNA methylase	1	MOB+
AP024116.1	CU928162.2	42915	42947	CDS	BCM39830.1	hypothetical protein	1	MOB+
AP024116.1	LR134340.1	49958	49989	CDS	BCM39840.1	single-stranded DNA-binding protein	1	MOB+
AP024116.1	LR890576.1	49958	49989	CDS	BCM39840.1	single-stranded DNA-binding protein	1	MOB+
AP024117.1	AP014855.1	18096	18124	CDS	BCM39916.1	single-stranded DNA-binding protein	1	MOB+
AP024117.1	CP022279.1	14666	14698	CDS	BCM39910.1	hypothetical protein	1	MOB+
AP024117.1	CP025317.1	16412	16443	CDS	BCM39913.1	antirestriction protein	1	MOB+
AP024117.1	CP025317.1	28471	28503	CDS	BCM39930.1	restriction methylase	1	MOB+
AP024117.1	CP040443.1	19191	19219	CDS	BCM39918.1	partitioning protein ParB	1	MOB+
AP024117.1	CP055599.1	39648	39679	CDS	BCM39938.1	transposase	1	MOB+
AP024117.1	CU928162.2	14667	14699	CDS	BCM39910.1	hypothetical protein	1	MOB+
AP024124.1	CP022279.1	115402	115434	CDS	BCM44935.1	hypothetical protein	2	MOB+
AP024124.1	CP025317.1	113660	113691	CDS	BCM44932.1	antirestriction protein	2	MOB+
AP024124.1	CP025317.1	114121	114152	CDS	BCM44933.1	hypothetical protein	2	MOB+
AP024124.1	CP040443.1	4046	4077	CDS	BCM44827.1	recombinase	2	MOB+
AP024124.1	CP042627.1	117783	117815	CDS	BCM44938.1	hypothetical protein	2	MOB+
AP024124.1	CP056165.1	123520	123549	CDS	BCM44945.1	resolvase ResA	2	MOB+
AP024124.1	CP056165.1	74761	74792	CDS	BCM44880.1	conjugal transfer protein TraD	2	MOB+
AP024124.1	CP057123.1	70191	70222	CDS	BCM44877.1	conjugal transfer protein TraI	2	MOB+
AP024124.1	CP057587.1	70191	70222	CDS	BCM44877.1	conjugal transfer protein TraI	2	MOB+
AP024124.1	CP057603.1	70191	70222	CDS	BCM44877.1	conjugal transfer protein TraI	2	MOB+
AP024124.1	CP057951.1	70191	70222	CDS	BCM44877.1	conjugal transfer protein TraI	2	MOB+
AP024124.1	CU928162.2	115401	115433	CDS	BCM44935.1	hypothetical protein	2	MOB+
AP024125.1	CP062137.1	34177	34210	CDS	BCM45008.1	hypothetical protein	1	MOB-
AP024127.1	CP022279.1	115406	115438	CDS	BCM50112.1	hypothetical protein	2	MOB+
AP024127.1	CP025317.1	113664	113695	CDS	BCM50109.1	antirestriction protein	2	MOB+
AP024127.1	CP025317.1	114125	114156	CDS	BCM50110.1	hypothetical protein	2	MOB+
AP024127.1	CP040443.1	85640	85671	CDS	BCM50066.1	recombinase	2	MOB+
AP024127.1	CP042627.1	117787	117819	CDS	BCM50115.1	hypothetical protein	2	MOB+
AP024127.1	CP056165.1	123521	123550	CDS	BCM50122.1	resolvase ResA	2	MOB+
AP024127.1	CP056165.1	14921	14952	CDS	BCM50011.1	conjugal transfer protein TraD	2	MOB+
AP024127.1	CP057123.1	19491	19522	CDS	BCM50014.1	conjugal transfer protein TraI	2	MOB+
AP024127.1	CP057587.1	19491	19522	CDS	BCM50014.1	conjugal transfer protein TraI	2	MOB+
AP024127.1	CP057603.1	19491	19522	CDS	BCM50014.1	conjugal transfer protein TraI	2	MOB+
AP024127.1	CP057951.1	19491	19522	CDS	BCM50014.1	conjugal transfer protein TraI	2	MOB+
AP024127.1	CU928162.2	115405	115437	CDS	BCM50112.1	hypothetical protein	2	MOB+
AP024128.1	CP062824.1	48582	48613	CDS	BCM50187.1	hypothetical protein	1	MOB+
AP024132.2	AP014855.1	107258	107289	CDS	BCU04307.1	conjugal transfer protein TraK	1	MOB+
AP024132.2	AP014855.1	118180	118208	CDS	BCU04323.1	single-stranded DNA-binding protein	1	MOB+
AP024132.2	CP024223.1	90938	90969	CDS	BCU04288.1	conjugal transfer protein TraG	1	MOB+
AP024132.2	CP024263.1	90938	90969	CDS	BCU04288.1	conjugal transfer protein TraG	1	MOB+
AP024132.2	CP024269.1	90938	90969	CDS	BCU04288.1	conjugal transfer protein TraG	1	MOB+
AP024132.2	CP024273.1	90938	90969	CDS	BCU04288.1	conjugal transfer protein TraG	1	MOB+
AP024132.2	CP025317.1	123589	123619	CDS	BCU04331.1	hypothetical protein	1	MOB+
AP024132.2	CP027457.1	114406	114437	CDS	BCU04319.1	plasmid SOS inhibition protein A	1	MOB+
AP024132.2	CP030783.2	86768	86799	CDS	BCU04285.1	conjugal transfer protein TraD	1	MOB+
AP024132.2	CP040443.1	1596	1627	CDS	BCU04211.1	recombinase	1	MOB+
AP024132.2	CP056165.1	89520	89552	CDS	BCU04288.1	conjugal transfer protein TraG	1	MOB+
AP024132.2	CP057123.1	82806	82837	CDS	BCU04284.1	conjugal transfer protein TraI	1	MOB+
AP024132.2	CP057166.1	106374	106405	CDS	BCU04306.1	conjugal transfer protein TraB	1	MOB+
AP024132.2	CP057166.1	107633	107664	CDS	BCU04308.1	protein TraE	1	MOB+
AP024132.2	CP057587.1	82806	82837	CDS	BCU04284.1	conjugal transfer protein TraI	1	MOB+
AP024132.2	CP057603.1	82806	82837	CDS	BCU04284.1	conjugal transfer protein TraI	1	MOB+
AP024132.2	CP057951.1	82806	82837	CDS	BCU04284.1	conjugal transfer protein TraI	1	MOB+
AP024132.2	LR134340.1	117938	117969	CDS	BCU04323.1	single-stranded DNA-binding protein	1	MOB+
AP024132.2	LR882990.1	90938	90969	CDS	BCU04288.1	conjugal transfer protein TraG	1	MOB+
AP024132.2	LR890576.1	117938	117969	CDS	BCU04323.1	single-stranded DNA-binding protein	1	MOB+
AP024133.2	AP014855.1	55279	55310	CDS	BCU04416.1	hypothetical protein	1	MOB-
AP024133.2	AP022173.1	62673	62704	CDS	BCU04426.1	hypothetical protein	1	MOB-
AP024133.2	AP022222.1	62673	62704	CDS	BCU04426.1	hypothetical protein	1	MOB-
AP024133.2	AP022261.1	62673	62704	CDS	BCU04426.1	hypothetical protein	1	MOB-
AP024133.2	CP000802.1	532	563	CDS	BCU04357.1	repFIB replication protein A	1	MOB-
AP024133.2	CP023142.1	62673	62704	CDS	BCU04426.1	hypothetical protein	1	MOB-
AP024133.2	CP023644.1	62673	62704	CDS	BCU04426.1	hypothetical protein	1	MOB-
AP024133.2	CP024282.1	21607	21638	tRNA	nan	tRNA-Ser	1	MOB-
AP024133.2	CP024282.1	66387	66418	CDS	BCU04430.1	hypothetical protein	1	MOB-
AP024133.2	CP030768.1	62673	62704	CDS	BCU04426.1	hypothetical protein	1	MOB-
AP024133.2	CP032515.1	62673	62704	CDS	BCU04426.1	hypothetical protein	1	MOB-
AP024133.2	CP042599.1	62673	62702	CDS	BCU04426.1	hypothetical protein	1	MOB-
AP024133.2	CP043406.1	62673	62704	CDS	BCU04426.1	hypothetical protein	1	MOB-
AP024133.2	CP043414.1	49737	49767	CDS	BCU04413.1	tail protein	1	MOB-
AP024133.2	CP050208.1	62673	62704	CDS	BCU04426.1	hypothetical protein	1	MOB-
AP024133.2	CP050209.1	62673	62704	CDS	BCU04426.1	hypothetical protein	1	MOB-
AP024133.2	CP050210.1	62673	62704	CDS	BCU04426.1	hypothetical protein	1	MOB-
AP024133.2	CP051692.1	62673	62704	CDS	BCU04426.1	hypothetical protein	1	MOB-
AP024133.2	CP051694.1	62673	62704	CDS	BCU04426.1	hypothetical protein	1	MOB-
AP024133.2	CP053247.1	62673	62704	CDS	BCU04426.1	hypothetical protein	1	MOB-
AP024133.2	CP054227.1	62673	62704	CDS	BCU04426.1	hypothetical protein	1	MOB-
AP024133.2	CP055971.1	49737	49767	CDS	BCU04413.1	tail protein	1	MOB-
AP024133.2	CP056598.1	62673	62704	CDS	BCU04426.1	hypothetical protein	1	MOB-
AP024133.2	CP057075.1	532	563	CDS	BCU04357.1	repFIB replication protein A	1	MOB-
AP024133.2	CP057133.1	62673	62704	CDS	BCU04426.1	hypothetical protein	1	MOB-
AP024133.2	CP057160.1	62673	62704	CDS	BCU04426.1	hypothetical protein	1	MOB-
AP024133.2	CP057293.1	532	563	CDS	BCU04357.1	repFIB replication protein A	1	MOB-
AP024133.2	CP057302.1	532	563	CDS	BCU04357.1	repFIB replication protein A	1	MOB-
AP024133.2	CP057408.1	532	563	CDS	BCU04357.1	repFIB replication protein A	1	MOB-
AP024133.2	CP057773.1	62673	62704	CDS	BCU04426.1	hypothetical protein	1	MOB-
AP024133.2	CP057959.1	49737	49767	CDS	BCU04413.1	tail protein	1	MOB-
AP024133.2	CP058223.1	62673	62704	CDS	BCU04426.1	hypothetical protein	1	MOB-
AP024133.2	CP058574.1	62673	62704	CDS	BCU04426.1	hypothetical protein	1	MOB-
AP024133.2	CP061337.1	62673	62704	CDS	BCU04426.1	hypothetical protein	1	MOB-
AP024133.2	CP061339.1	62673	62704	CDS	BCU04426.1	hypothetical protein	1	MOB-
AP024133.2	CP063153.1	62673	62704	CDS	BCU04426.1	hypothetical protein	1	MOB-
AP024133.2	CU928163.2	62673	62704	CDS	BCU04426.1	hypothetical protein	1	MOB-
AP024133.2	LR130564.1	62673	62704	CDS	BCU04426.1	hypothetical protein	1	MOB-
AP024133.2	LR890405.1	62673	62704	CDS	BCU04426.1	hypothetical protein	1	MOB-
AP024472.1	CP022279.1	35956	35988	CDS	BCS64233.1	hypothetical protein	2	MOB-
AP024472.1	CP024694.1	11448	11476	mobile_element	IS1203E_2	insertion sequence:IS3 family IS1203E	2	MOB-
AP024472.1	CP024695.1	11448	11476	mobile_element	IS1203E_2	insertion sequence:IS3 family IS1203E	2	MOB-
AP024472.1	CP056165.1	8332	8363	CDS	BCS64197.1	hypothetical protein	2	MOB-
AP024472.1	CU928162.2	34149	34180	CDS	BCS64230.1	hypothetical protein	2	MOB-
AP024472.1	CU928162.2	35957	35989	CDS	BCS64233.1	hypothetical protein	2	MOB-
AP024474.1	AP014855.1	27387	27415	CDS	BCS69302.1	single-stranded DNA-binding protein	1	MOB-
AP024474.1	CP022279.1	20608	20640	CDS	BCS69291.1	hypothetical protein	1	MOB-
AP024474.1	CP025317.1	21902	21933	CDS	BCS69293.1	hypothetical protein	1	MOB-
AP024474.1	CP040443.1	28413	28443	CDS	BCS69304.1	partitioning protein ParB	1	MOB-
AP024474.1	CP040443.1	8598	8629	CDS	BCS69278.1	recombinase	1	MOB-
AP024474.1	CP055599.1	50534	50565	mobile_element	ISCro1_9	insertion sequence:IS66 family ISCro1	1	MOB-
AP024474.1	CU928162.2	18793	18824	CDS	BCS69288.1	hypothetical protein	1	MOB-
AP024474.1	CU928162.2	19746	19777	CDS	BCS69289.1	DNA methylase	1	MOB-
AP024474.1	CU928162.2	20609	20641	CDS	BCS69291.1	hypothetical protein	1	MOB-
AP024474.1	LR134340.1	27626	27657	CDS	BCS69302.1	single-stranded DNA-binding protein	1	MOB-
AP024474.1	LR890576.1	27626	27657	CDS	BCS69302.1	single-stranded DNA-binding protein	1	MOB-
AP024476.1	AP014855.1	27106	27134	CDS	BCS74379.1	single-stranded DNA-binding protein	1	MOB-
AP024476.1	CP022279.1	20339	20371	CDS	BCS74368.1	hypothetical protein	1	MOB-
AP024476.1	CP025317.1	21633	21664	CDS	BCS74370.1	hypothetical protein	1	MOB-
AP024476.1	CP040443.1	28132	28162	CDS	BCS74381.1	partitioning protein ParB	1	MOB-
AP024476.1	CP040443.1	8598	8629	CDS	BCS74357.1	recombinase	1	MOB-
AP024476.1	CP055599.1	50263	50294	mobile_element	ISCro1_11	insertion sequence:IS66 family ISCro1	1	MOB-
AP024476.1	CU928162.2	18524	18555	CDS	BCS74365.1	hypothetical protein	1	MOB-
AP024476.1	CU928162.2	19477	19508	CDS	BCS74366.1	DNA methylase	1	MOB-
AP024476.1	CU928162.2	20340	20372	CDS	BCS74368.1	hypothetical protein	1	MOB-
AP024476.1	LR134340.1	27345	27376	CDS	BCS74379.1	single-stranded DNA-binding protein	1	MOB-
AP024476.1	LR890576.1	27345	27376	CDS	BCS74379.1	single-stranded DNA-binding protein	1	MOB-
AP024477.1	CP025317.1	18098	18129	CDS	BCS74466.1	antirestriction protein	1	MOB+
AP024477.1	CP025317.1	27947	27978	CDS	BCS74476.1	hypothetical protein	1	MOB+
AP024477.1	CP025317.1	33017	33049	CDS	BCS74482.1	restriction methylase	1	MOB+
AP024477.1	CP056165.1	8294	8325	CDS	BCS74452.1	resolvase ResA	1	MOB+
AP024477.1	CU928162.2	14531	14562	CDS	BCS74460.1	hypothetical protein	1	MOB+
AP024479.1	CP022279.1	58697	58729	CDS	BCS79781.1	hypothetical protein	2	MOB-
AP024479.1	CP024694.1	11448	11476	mobile_element	IS1203E_1	insertion sequence:IS3 family IS1203E	2	MOB-
AP024479.1	CP024695.1	11448	11476	mobile_element	IS1203E_1	insertion sequence:IS3 family IS1203E	2	MOB-
AP024479.1	CP056165.1	8332	8363	CDS	BCS79730.1	hypothetical protein	2	MOB-
AP024479.1	CU928162.2	58696	58728	CDS	BCS79781.1	hypothetical protein	2	MOB-
AP024479.1	CU928162.2	60505	60536	CDS	BCS79784.1	hypothetical protein	2	MOB-
AP024496.1	CP003218.1	988	1019	CDS	BCT16620.1	antirestriction protein	2	MOB+
AP024496.1	LR134253.1	49301	49332	CDS	BCT16678.1	resolvase	2	MOB+
AP024519.1	AP014855.1	1302	1330	CDS	BCT69643.1	single-stranded DNA-binding protein	2	MOB+
AP024519.1	AP014855.1	91150	91181	CDS	BCT69741.1	conjugal transfer protein TraK	2	MOB+
AP024519.1	CP022279.1	8130	8162	CDS	BCT69653.1	hypothetical protein	2	MOB+
AP024519.1	CP024223.1	73860	73891	CDS	BCT69721.1	conjugal transfer protein TraG	2	MOB+
AP024519.1	CP024263.1	73860	73891	CDS	BCT69721.1	conjugal transfer protein TraG	2	MOB+
AP024519.1	CP024269.1	73860	73891	CDS	BCT69721.1	conjugal transfer protein TraG	2	MOB+
AP024519.1	CP024273.1	73860	73891	CDS	BCT69721.1	conjugal transfer protein TraG	2	MOB+
AP024519.1	CP025317.1	6384	6415	CDS	BCT69650.1	antirestriction protein YubI	2	MOB+
AP024519.1	CP025317.1	6844	6875	CDS	BCT69651.1	hypothetical protein	2	MOB+
AP024519.1	CP027457.1	98144	98175	CDS	BCT69752.1	plasmid SOS inhibition protein A	2	MOB+
AP024519.1	CP027461.1	13315	13346	CDS	BCT69659.1	hypothetical protein	2	MOB+
AP024519.1	CP030783.2	69691	69722	CDS	BCT69718.1	conjugal transfer protein TraD	2	MOB+
AP024519.1	CP050198.1	97627	97657	CDS	BCT69751.1	protein FlmC	2	MOB+
AP024519.1	CP056165.1	16150	16181	CDS	BCT69662.1	resolvase	2	MOB+
AP024519.1	CP056165.1	69583	69614	CDS	BCT69718.1	conjugal transfer protein TraD	2	MOB+
AP024519.1	CP056165.1	72442	72474	CDS	BCT69721.1	conjugal transfer protein TraG	2	MOB+
AP024519.1	CP057123.1	65675	65706	CDS	BCT69717.1	conjugal transfer protein TraI	2	MOB+
AP024519.1	CP057166.1	90266	90297	CDS	BCT69740.1	conjugal transfer protein TraB	2	MOB+
AP024519.1	CP057166.1	91525	91556	CDS	BCT69742.1	protein TraE	2	MOB+
AP024519.1	CP057587.1	65675	65706	CDS	BCT69717.1	conjugal transfer protein TraI	2	MOB+
AP024519.1	CP057603.1	65675	65706	CDS	BCT69717.1	conjugal transfer protein TraI	2	MOB+
AP024519.1	CP057804.1	58357	58388	CDS	BCT69709.1	replication initiation protein	2	MOB+
AP024519.1	CP057808.1	58357	58388	CDS	BCT69709.1	replication initiation protein	2	MOB+
AP024519.1	CP057951.1	65675	65706	CDS	BCT69717.1	conjugal transfer protein TraI	2	MOB+
AP024519.1	CU928162.2	8129	8161	CDS	BCT69653.1	hypothetical protein	2	MOB+
AP024519.1	CU928162.2	8993	9024	CDS	BCT69655.1	methyltransferase	2	MOB+
AP024519.1	LR134340.1	1060	1091	CDS	BCT69643.1	single-stranded DNA-binding protein	2	MOB+
AP024519.1	LR882990.1	73860	73891	CDS	BCT69721.1	conjugal transfer protein TraG	2	MOB+
AP024519.1	LR890576.1	1060	1091	CDS	BCT69643.1	single-stranded DNA-binding protein	2	MOB+
AP024520.1	AP022298.1	13070	13101	CDS	BCT69766.1	hypothetical protein	1	MOB-
AP024520.1	AP022298.1	21414	21445	CDS	BCT69772.1	hypothetical protein	1	MOB-
AP024520.1	AP022478.1	13070	13101	CDS	BCT69766.1	hypothetical protein	1	MOB-
AP024520.1	AP022536.1	13070	13101	CDS	BCT69766.1	hypothetical protein	1	MOB-
AP024520.1	CP018957.1	13070	13101	CDS	BCT69766.1	hypothetical protein	1	MOB-
AP024520.1	CP018957.1	20956	20987	CDS	BCT69772.1	hypothetical protein	1	MOB-
AP024520.1	CP030781.2	78134	78165	CDS	BCT69827.1	hypothetical protein	1	MOB-
AP024520.1	CP048873.1	13070	13101	CDS	BCT69766.1	hypothetical protein	1	MOB-
AP024520.1	CP048873.1	20956	20987	CDS	BCT69772.1	hypothetical protein	1	MOB-
AP024520.1	CP049612.1	13070	13101	CDS	BCT69766.1	hypothetical protein	1	MOB-
AP024520.1	CP056632.1	13070	13101	CDS	BCT69766.1	hypothetical protein	1	MOB-
AP024520.1	CP056947.1	13070	13101	CDS	BCT69766.1	hypothetical protein	1	MOB-
AP024520.1	CP057690.1	13070	13101	CDS	BCT69766.1	hypothetical protein	1	MOB-
AP024520.1	LR025101.1	13070	13101	CDS	BCT69766.1	hypothetical protein	1	MOB-
AP024520.1	LR025101.1	20956	20987	CDS	BCT69772.1	hypothetical protein	1	MOB-
AP024520.1	LR134221.1	13070	13101	CDS	BCT69766.1	hypothetical protein	1	MOB-
AP024520.1	LR134221.1	20956	20987	CDS	BCT69772.1	hypothetical protein	1	MOB-
AP024520.1	LR134221.1	21414	21445	CDS	BCT69772.1	hypothetical protein	1	MOB-
AP024520.1	LR890270.1	13070	13101	CDS	BCT69766.1	hypothetical protein	1	MOB-
AP024520.1	LR890270.1	20956	20987	CDS	BCT69772.1	hypothetical protein	1	MOB-
AP024522.1	AP022298.1	13070	13101	CDS	BCT69861.1	hypothetical protein	1	MOB-
AP024522.1	AP022298.1	21414	21445	CDS	BCT69867.1	hypothetical protein	1	MOB-
AP024522.1	AP022478.1	13070	13101	CDS	BCT69861.1	hypothetical protein	1	MOB-
AP024522.1	AP022536.1	13070	13101	CDS	BCT69861.1	hypothetical protein	1	MOB-
AP024522.1	CP018957.1	13070	13101	CDS	BCT69861.1	hypothetical protein	1	MOB-
AP024522.1	CP018957.1	20956	20987	CDS	BCT69867.1	hypothetical protein	1	MOB-
AP024522.1	CP030781.2	77808	77839	CDS	BCT69921.1	hypothetical protein	1	MOB-
AP024522.1	CP048873.1	13070	13101	CDS	BCT69861.1	hypothetical protein	1	MOB-
AP024522.1	CP048873.1	20956	20987	CDS	BCT69867.1	hypothetical protein	1	MOB-
AP024522.1	CP049612.1	13070	13101	CDS	BCT69861.1	hypothetical protein	1	MOB-
AP024522.1	CP056632.1	13070	13101	CDS	BCT69861.1	hypothetical protein	1	MOB-
AP024522.1	CP056947.1	13070	13101	CDS	BCT69861.1	hypothetical protein	1	MOB-
AP024522.1	CP057690.1	13070	13101	CDS	BCT69861.1	hypothetical protein	1	MOB-
AP024522.1	LR025101.1	13070	13101	CDS	BCT69861.1	hypothetical protein	1	MOB-
AP024522.1	LR025101.1	20956	20987	CDS	BCT69867.1	hypothetical protein	1	MOB-
AP024522.1	LR134221.1	13070	13101	CDS	BCT69861.1	hypothetical protein	1	MOB-
AP024522.1	LR134221.1	20956	20987	CDS	BCT69867.1	hypothetical protein	1	MOB-
AP024522.1	LR134221.1	21414	21445	CDS	BCT69867.1	hypothetical protein	1	MOB-
AP024522.1	LR890270.1	13070	13101	CDS	BCT69861.1	hypothetical protein	1	MOB-
AP024522.1	LR890270.1	20956	20987	CDS	BCT69867.1	hypothetical protein	1	MOB-
AP024566.1	AP009552.1	8708	8741	CDS	BCU14757.1	hypothetical protein	1	MOB-
AP024566.1	CP046058.1	2637	2670	CDS	BCU14750.1	hypothetical protein	1	MOB-
AP024751.1	CP021696.1	62882	62912	CDS	BCY34774.1	hypothetical protein	2	MOB+
AP024751.1	CP029770.1	73730	73762	CDS	BCY34787.1	chromosome partitioning protein ParA	2	MOB+
AP024751.1	CP031817.1	62882	62912	CDS	BCY34774.1	hypothetical protein	2	MOB+
AP024751.1	CP055309.1	73730	73762	CDS	BCY34787.1	chromosome partitioning protein ParA	2	MOB+
AP024751.1	CP056682.1	73730	73762	CDS	BCY34787.1	chromosome partitioning protein ParA	2	MOB+
AP024751.1	CP062997.1	62882	62912	CDS	BCY34774.1	hypothetical protein	2	MOB+
AP024754.1	CP021696.1	62890	62920	CDS	BCY40004.1	hypothetical protein	2	MOB+
AP024754.1	CP029770.1	73450	73482	CDS	BCY40016.1	chromosome partitioning protein ParA	2	MOB+
AP024754.1	CP031817.1	62890	62920	CDS	BCY40004.1	hypothetical protein	2	MOB+
AP024754.1	CP055309.1	73450	73482	CDS	BCY40016.1	chromosome partitioning protein ParA	2	MOB+
AP024754.1	CP056682.1	73450	73482	CDS	BCY40016.1	chromosome partitioning protein ParA	2	MOB+
AP024754.1	CP062997.1	62890	62920	CDS	BCY40004.1	hypothetical protein	2	MOB+
AP024757.1	CP021696.1	62901	62931	CDS	BCY45154.1	hypothetical protein	2	MOB+
AP024757.1	CP029770.1	73749	73781	CDS	BCY45167.1	chromosome partitioning protein ParA	2	MOB+
AP024757.1	CP031817.1	62901	62931	CDS	BCY45154.1	hypothetical protein	2	MOB+
AP024757.1	CP055309.1	73749	73781	CDS	BCY45167.1	chromosome partitioning protein ParA	2	MOB+
AP024757.1	CP056682.1	73749	73781	CDS	BCY45167.1	chromosome partitioning protein ParA	2	MOB+
AP024757.1	CP062997.1	62901	62931	CDS	BCY45154.1	hypothetical protein	2	MOB+
AP024761.1	CP021696.1	62859	62889	CDS	BCY50472.1	hypothetical protein	2	MOB+
AP024761.1	CP029770.1	73707	73739	CDS	BCY50485.1	chromosome partitioning protein ParA	2	MOB+
AP024761.1	CP031817.1	62859	62889	CDS	BCY50472.1	hypothetical protein	2	MOB+
AP024761.1	CP055309.1	73707	73739	CDS	BCY50485.1	chromosome partitioning protein ParA	2	MOB+
AP024761.1	CP056682.1	73707	73739	CDS	BCY50485.1	chromosome partitioning protein ParA	2	MOB+
AP024761.1	CP062997.1	62859	62889	CDS	BCY50472.1	hypothetical protein	2	MOB+
AP024767.1	CP021696.1	62885	62915	CDS	BCY60854.1	hypothetical protein	2	MOB+
AP024767.1	CP029770.1	73733	73765	CDS	BCY60867.1	chromosome partitioning protein ParA	2	MOB+
AP024767.1	CP031817.1	62885	62915	CDS	BCY60854.1	hypothetical protein	2	MOB+
AP024767.1	CP055309.1	73733	73765	CDS	BCY60867.1	chromosome partitioning protein ParA	2	MOB+
AP024767.1	CP056682.1	73733	73765	CDS	BCY60867.1	chromosome partitioning protein ParA	2	MOB+
AP024767.1	CP062997.1	62885	62915	CDS	BCY60854.1	hypothetical protein	2	MOB+
AP024770.1	CP021696.1	62922	62952	CDS	BCY65994.1	hypothetical protein	2	MOB+
AP024770.1	CP029770.1	73770	73802	CDS	BCY66007.1	chromosome partitioning protein ParA	2	MOB+
AP024770.1	CP031817.1	62922	62952	CDS	BCY65994.1	hypothetical protein	2	MOB+
AP024770.1	CP055309.1	73770	73802	CDS	BCY66007.1	chromosome partitioning protein ParA	2	MOB+
AP024770.1	CP056682.1	73770	73802	CDS	BCY66007.1	chromosome partitioning protein ParA	2	MOB+
AP024770.1	CP062997.1	62922	62952	CDS	BCY65994.1	hypothetical protein	2	MOB+
AP024773.1	CP021696.1	62882	62912	CDS	BCY71149.1	hypothetical protein	2	MOB+
AP024773.1	CP029770.1	73730	73762	CDS	BCY71162.1	chromosome partitioning protein ParA	2	MOB+
AP024773.1	CP031817.1	62882	62912	CDS	BCY71149.1	hypothetical protein	2	MOB+
AP024773.1	CP055309.1	73730	73762	CDS	BCY71162.1	chromosome partitioning protein ParA	2	MOB+
AP024773.1	CP056682.1	73730	73762	CDS	BCY71162.1	chromosome partitioning protein ParA	2	MOB+
AP024773.1	CP062997.1	62882	62912	CDS	BCY71149.1	hypothetical protein	2	MOB+
AP024776.1	CP021696.1	62884	62914	CDS	BCY76304.1	hypothetical protein	2	MOB+
AP024776.1	CP029770.1	73732	73764	CDS	BCY76317.1	chromosome partitioning protein ParA	2	MOB+
AP024776.1	CP031817.1	62884	62914	CDS	BCY76304.1	hypothetical protein	2	MOB+
AP024776.1	CP055309.1	73732	73764	CDS	BCY76317.1	chromosome partitioning protein ParA	2	MOB+
AP024776.1	CP056682.1	73732	73764	CDS	BCY76317.1	chromosome partitioning protein ParA	2	MOB+
AP024776.1	CP062997.1	62884	62914	CDS	BCY76304.1	hypothetical protein	2	MOB+
AP024779.1	CP021696.1	62882	62912	CDS	BCY81452.1	hypothetical protein	2	MOB+
AP024779.1	CP029770.1	73730	73762	CDS	BCY81465.1	chromosome partitioning protein ParA	2	MOB+
AP024779.1	CP031817.1	62882	62912	CDS	BCY81452.1	hypothetical protein	2	MOB+
AP024779.1	CP055309.1	73730	73762	CDS	BCY81465.1	chromosome partitioning protein ParA	2	MOB+
AP024779.1	CP056682.1	73730	73762	CDS	BCY81465.1	chromosome partitioning protein ParA	2	MOB+
AP024779.1	CP062997.1	62882	62912	CDS	BCY81452.1	hypothetical protein	2	MOB+
AP024782.1	CP021696.1	62882	62912	CDS	BCY86684.1	hypothetical protein	2	MOB+
AP024782.1	CP029770.1	73730	73762	CDS	BCY86697.1	chromosome partitioning protein ParA	2	MOB+
AP024782.1	CP031817.1	62882	62912	CDS	BCY86684.1	hypothetical protein	2	MOB+
AP024782.1	CP055309.1	73730	73762	CDS	BCY86697.1	chromosome partitioning protein ParA	2	MOB+
AP024782.1	CP056682.1	73730	73762	CDS	BCY86697.1	chromosome partitioning protein ParA	2	MOB+
AP024782.1	CP062997.1	62882	62912	CDS	BCY86684.1	hypothetical protein	2	MOB+
AP024785.1	AP023339.1	176707	176736	CDS	BCY91954.1	DNA-binding protein	2	MOB+
AP024785.1	CP026273.1	113658	113690	CDS	BCY91889.1	hypothetical protein	2	MOB+
AP024785.1	CP046671.1	133388	133419	CDS	BCY91913.1	hypothetical protein	2	MOB+
AP024785.1	CP046671.1	136376	136407	CDS	BCY91915.1	hypothetical protein	2	MOB+
AP024785.1	CP067066.1	133388	133419	CDS	BCY91913.1	hypothetical protein	2	MOB+
AP024785.1	CP067066.1	136376	136407	CDS	BCY91915.1	hypothetical protein	2	MOB+
AP024786.1	CP029770.1	79780	79812	CDS	BCY92080.1	chromosome partitioning protein ParA	2	MOB+
AP024786.1	CP055309.1	79780	79812	CDS	BCY92080.1	chromosome partitioning protein ParA	2	MOB+
AP024786.1	CP056682.1	79780	79812	CDS	BCY92080.1	chromosome partitioning protein ParA	2	MOB+
AP024789.1	AP023339.1	176770	176799	CDS	BCY97334.1	DNA-binding protein	2	MOB+
AP024789.1	CP026273.1	113658	113690	CDS	BCY97269.1	hypothetical protein	2	MOB+
AP024789.1	CP046671.1	133388	133419	CDS	BCY97293.1	hypothetical protein	2	MOB+
AP024789.1	CP046671.1	136439	136470	CDS	BCY97295.1	hypothetical protein	2	MOB+
AP024789.1	CP067066.1	133388	133419	CDS	BCY97293.1	hypothetical protein	2	MOB+
AP024789.1	CP067066.1	136439	136470	CDS	BCY97295.1	hypothetical protein	2	MOB+
AP024790.1	CP021696.1	62881	62911	CDS	BCY97446.1	hypothetical protein	2	MOB+
AP024790.1	CP029770.1	73729	73761	CDS	BCY97459.1	chromosome partitioning protein ParA	2	MOB+
AP024790.1	CP031817.1	62881	62911	CDS	BCY97446.1	hypothetical protein	2	MOB+
AP024790.1	CP055309.1	73729	73761	CDS	BCY97459.1	chromosome partitioning protein ParA	2	MOB+
AP024790.1	CP056682.1	73729	73761	CDS	BCY97459.1	chromosome partitioning protein ParA	2	MOB+
AP024790.1	CP062997.1	62881	62911	CDS	BCY97446.1	hypothetical protein	2	MOB+
AP024793.1	CP021696.1	62364	62394	CDS	BCZ02667.1	hypothetical protein	2	MOB+
AP024793.1	CP029770.1	73212	73244	CDS	BCZ02680.1	chromosome partitioning protein ParA	2	MOB+
AP024793.1	CP031817.1	62364	62394	CDS	BCZ02667.1	hypothetical protein	2	MOB+
AP024793.1	CP055309.1	73212	73244	CDS	BCZ02680.1	chromosome partitioning protein ParA	2	MOB+
AP024793.1	CP056682.1	73212	73244	CDS	BCZ02680.1	chromosome partitioning protein ParA	2	MOB+
AP024793.1	CP062997.1	62364	62394	CDS	BCZ02667.1	hypothetical protein	2	MOB+
AP024796.1	CP021696.1	60497	60527	CDS	BCZ07888.1	hypothetical protein	2	MOB+
AP024796.1	CP029770.1	49647	49679	CDS	BCZ07875.1	chromosome partitioning protein ParA	2	MOB+
AP024796.1	CP031817.1	60497	60527	CDS	BCZ07888.1	hypothetical protein	2	MOB+
AP024796.1	CP055309.1	49647	49679	CDS	BCZ07875.1	chromosome partitioning protein ParA	2	MOB+
AP024796.1	CP056682.1	49647	49679	CDS	BCZ07875.1	chromosome partitioning protein ParA	2	MOB+
AP024796.1	CP062997.1	60497	60527	CDS	BCZ07888.1	hypothetical protein	2	MOB+
AP024803.1	CP033753.1	41646	41675	repeat_region	nan	nan	1	MOB-
AP024803.1	CP033753.1	41706	41735	repeat_region	nan	nan	1	MOB-
AP024803.1	CP033753.1	41766	41795	repeat_region	nan	nan	1	MOB-
AP024827.1	CP000542.1	49613	49644	CDS	BCZ16630.1	hypothetical protein	1	MOB+
AP024838.1	CP021456.1	82825	82854	CDS	BCZ38447.1	23S rRNA (adenine(2058)-N(6))-methyltransferase Erm(B)	3	MOB-
AP024838.1	CP031636.1	80510	80539	CDS	BCZ38443.1	chromosome partitioning protein ParA	3	MOB-
AP024844.1	CP046378.1	74314	74345	CDS	BCZ25810.1	cobalamin synthase	1	MOB+
AP024844.1	CP055159.1	74314	74345	CDS	BCZ25810.1	cobalamin synthase	1	MOB+
AP024928.1	AP019802.1	16312	16350	CDS	BCZ88190.1	hypothetical protein	1	MOB-
AP024928.1	CP014142.1	4289	4324	CDS	BCZ88174.1	hypothetical protein	1	MOB-
AP024930.1	AP019793.1	19641	19673	repeat_region	nan	nan	1	MOB-
AP024930.1	AP019793.1	31879	31911	repeat_region	nan	nan	1	MOB-
AP024930.1	AP019793.1	32004	32036	repeat_region	nan	nan	1	MOB-
AP024930.1	AP019793.1	32066	32097	repeat_region	nan	nan	1	MOB-
AP024930.1	AP019793.1	32127	32158	repeat_region	nan	nan	1	MOB-
AP024930.1	AP019793.1	32188	32219	repeat_region	nan	nan	1	MOB-
AP024930.1	AP019793.1	32249	32280	repeat_region	nan	nan	1	MOB-
AP024930.1	AP019793.1	32310	32342	repeat_region	nan	nan	1	MOB-
AP024930.1	AP019793.1	32372	32403	repeat_region	nan	nan	1	MOB-
AP024930.1	AP019793.1	32433	32464	repeat_region	nan	nan	1	MOB-
AP024930.1	AP019793.1	32494	32525	repeat_region	nan	nan	1	MOB-
AP024930.1	AP019795.1	19641	19673	repeat_region	nan	nan	1	MOB-
AP024930.1	AP019795.1	31879	31911	repeat_region	nan	nan	1	MOB-
AP024930.1	AP019795.1	32004	32036	repeat_region	nan	nan	1	MOB-
AP024930.1	AP019795.1	32066	32097	repeat_region	nan	nan	1	MOB-
AP024930.1	AP019795.1	32127	32158	repeat_region	nan	nan	1	MOB-
AP024930.1	AP019795.1	32188	32219	repeat_region	nan	nan	1	MOB-
AP024930.1	AP019795.1	32249	32280	repeat_region	nan	nan	1	MOB-
AP024930.1	AP019795.1	32310	32342	repeat_region	nan	nan	1	MOB-
AP024930.1	AP019795.1	32372	32403	repeat_region	nan	nan	1	MOB-
AP024930.1	AP019795.1	32433	32464	repeat_region	nan	nan	1	MOB-
AP024930.1	AP019795.1	32494	32525	repeat_region	nan	nan	1	MOB-
AP024931.1	AP008227.1	12639	12674	CDS	BCZ90624.1	hypothetical protein	1	MOB-
AP024931.1	AP008227.1	150652	150687	CDS	BCZ90781.1	hypothetical protein	1	MOB-
AP024931.1	AP024271.1	12639	12674	CDS	BCZ90624.1	hypothetical protein	1	MOB-
AP024934.1	AP019793.1	81512	81552	repeat_region	nan	nan	1	MOB-
AP024934.1	AP019793.1	81589	81631	repeat_region	nan	nan	1	MOB-
AP024934.1	AP019793.1	81668	81705	repeat_region	nan	nan	1	MOB-
AP024934.1	AP019793.1	81742	81780	repeat_region	nan	nan	1	MOB-
AP024934.1	AP019793.1	96539	96570	repeat_region	nan	nan	1	MOB-
AP024934.1	AP019793.1	96600	96631	repeat_region	nan	nan	1	MOB-
AP024934.1	AP019793.1	96661	96692	repeat_region	nan	nan	1	MOB-
AP024934.1	AP019793.1	96722	96754	repeat_region	nan	nan	1	MOB-
AP024934.1	AP019793.1	96784	96815	repeat_region	nan	nan	1	MOB-
AP024934.1	AP019793.1	96845	96876	repeat_region	nan	nan	1	MOB-
AP024934.1	AP019793.1	96906	96937	repeat_region	nan	nan	1	MOB-
AP024934.1	AP019793.1	96967	96998	repeat_region	nan	nan	1	MOB-
AP024934.1	AP019793.1	97028	97060	repeat_region	nan	nan	1	MOB-
AP024934.1	AP019793.1	97090	97122	repeat_region	nan	nan	1	MOB-
AP024934.1	AP019795.1	81512	81552	repeat_region	nan	nan	1	MOB-
AP024934.1	AP019795.1	81589	81631	repeat_region	nan	nan	1	MOB-
AP024934.1	AP019795.1	81668	81705	repeat_region	nan	nan	1	MOB-
AP024934.1	AP019795.1	81742	81780	repeat_region	nan	nan	1	MOB-
AP024934.1	AP019795.1	96539	96570	repeat_region	nan	nan	1	MOB-
AP024934.1	AP019795.1	96600	96631	repeat_region	nan	nan	1	MOB-
AP024934.1	AP019795.1	96661	96692	repeat_region	nan	nan	1	MOB-
AP024934.1	AP019795.1	96722	96754	repeat_region	nan	nan	1	MOB-
AP024934.1	AP019795.1	96784	96815	repeat_region	nan	nan	1	MOB-
AP024934.1	AP019795.1	96845	96876	repeat_region	nan	nan	1	MOB-
AP024934.1	AP019795.1	96906	96937	repeat_region	nan	nan	1	MOB-
AP024934.1	AP019795.1	96967	96998	repeat_region	nan	nan	1	MOB-
AP024934.1	AP019795.1	97028	97060	repeat_region	nan	nan	1	MOB-
AP024934.1	AP019795.1	97090	97122	repeat_region	nan	nan	1	MOB-
AP024942.1	CP026363.1	11214	11247	CDS	BDA15965.1	antirestriction protein	6	MOB+
AP024942.1	CP028293.1	29799	29831	CDS	BDA15987.1	hypothetical protein	6	MOB+
AP024949.1	CP026363.1	9676	9709	CDS	BDA20390.1	antirestriction protein	6	MOB+
AP024949.1	CP028293.1	28261	28293	CDS	BDA20412.1	hypothetical protein	6	MOB+
AP024985.1	AE017222.1	249381	249422	repeat_region	nan	nan	1	MOB-
AP024985.1	AE017222.1	249459	249502	repeat_region	nan	nan	1	MOB-
AP024985.1	AE017222.1	249539	249578	repeat_region	nan	nan	1	MOB-
AP024985.1	AE017222.1	249687	249723	repeat_region	nan	nan	1	MOB-
AP024985.1	AE017222.1	249760	249796	repeat_region	nan	nan	1	MOB-
AP024985.1	AE017222.1	249833	249869	repeat_region	nan	nan	1	MOB-
AP024985.1	AE017222.1	249982	250019	repeat_region	nan	nan	1	MOB-
AP024985.1	AE017222.1	250056	250095	repeat_region	nan	nan	1	MOB-
AP024985.1	AE017222.1	250132	250172	repeat_region	nan	nan	1	MOB-
AP024985.1	AE017222.1	250209	250250	repeat_region	nan	nan	1	MOB-
AP024985.1	AP008227.1	121383	121420	repeat_region	nan	nan	1	MOB-
AP024985.1	AP008227.1	121457	121494	repeat_region	nan	nan	1	MOB-
AP024985.1	AP008227.1	121531	121570	repeat_region	nan	nan	1	MOB-
AP024985.1	AP008227.1	237105	237145	repeat_region	nan	nan	1	MOB-
AP024985.1	AP008227.1	237182	237221	repeat_region	nan	nan	1	MOB-
AP024985.1	AP008227.1	238495	238533	repeat_region	nan	nan	1	MOB-
AP024985.1	AP008227.1	238570	238609	repeat_region	nan	nan	1	MOB-
AP024985.1	AP008227.1	238646	238681	repeat_region	nan	nan	1	MOB-
AP024985.1	AP008227.1	238718	238756	repeat_region	nan	nan	1	MOB-
AP024985.1	AP008227.1	238793	238831	repeat_region	nan	nan	1	MOB-
AP024985.1	AP008227.1	238868	238909	repeat_region	nan	nan	1	MOB-
AP024985.1	AP008227.1	238946	238985	repeat_region	nan	nan	1	MOB-
AP024985.1	AP008227.1	239022	239061	repeat_region	nan	nan	1	MOB-
AP024985.1	AP008227.1	239173	239212	repeat_region	nan	nan	1	MOB-
AP024985.1	AP008227.1	239249	239288	repeat_region	nan	nan	1	MOB-
AP024985.1	AP008227.1	239325	239366	repeat_region	nan	nan	1	MOB-
AP024985.1	AP008227.1	247468	247508	repeat_region	nan	nan	1	MOB-
AP024985.1	AP008227.1	247545	247586	repeat_region	nan	nan	1	MOB-
AP024985.1	AP008227.1	247623	247659	repeat_region	nan	nan	1	MOB-
AP024985.1	AP008227.1	247696	247733	repeat_region	nan	nan	1	MOB-
AP024985.1	AP008227.1	247770	247809	repeat_region	nan	nan	1	MOB-
AP024985.1	AP008227.1	247846	247883	repeat_region	nan	nan	1	MOB-
AP024985.1	AP008227.1	247920	247961	repeat_region	nan	nan	1	MOB-
AP024985.1	AP008227.1	247998	248034	repeat_region	nan	nan	1	MOB-
AP024985.1	AP008227.1	248071	248109	repeat_region	nan	nan	1	MOB-
AP024985.1	AP008227.1	249381	249422	repeat_region	nan	nan	1	MOB-
AP024985.1	AP008227.1	249459	249502	repeat_region	nan	nan	1	MOB-
AP024985.1	AP008227.1	249539	249578	repeat_region	nan	nan	1	MOB-
AP024985.1	AP008227.1	249615	249650	repeat_region	nan	nan	1	MOB-
AP024985.1	AP008227.1	249687	249723	repeat_region	nan	nan	1	MOB-
AP024985.1	AP008227.1	249760	249796	repeat_region	nan	nan	1	MOB-
AP024985.1	AP008227.1	249833	249869	repeat_region	nan	nan	1	MOB-
AP024985.1	AP008227.1	249906	249945	repeat_region	nan	nan	1	MOB-
AP024985.1	AP008227.1	249982	250019	repeat_region	nan	nan	1	MOB-
AP024985.1	AP008227.1	250056	250095	repeat_region	nan	nan	1	MOB-
AP024985.1	AP008227.1	250132	250172	repeat_region	nan	nan	1	MOB-
AP024985.1	AP008227.1	250209	250250	repeat_region	nan	nan	1	MOB-
AP024985.1	AP008227.1	35909	35941	repeat_region	nan	nan	1	MOB-
AP024985.1	AP008227.1	35971	36003	repeat_region	nan	nan	1	MOB-
AP024985.1	AP008227.1	36276	36308	repeat_region	nan	nan	1	MOB-
AP024985.1	AP008227.1	36338	36370	repeat_region	nan	nan	1	MOB-
AP024985.1	AP008227.1	36522	36554	repeat_region	nan	nan	1	MOB-
AP024985.1	AP008227.1	36584	36616	repeat_region	nan	nan	1	MOB-
AP024985.1	AP008227.1	36707	36739	repeat_region	nan	nan	1	MOB-
AP024985.1	AP008227.1	36769	36801	repeat_region	nan	nan	1	MOB-
AP024985.1	AP008227.1	36892	36924	repeat_region	nan	nan	1	MOB-
AP024985.1	AP008227.1	36954	36986	repeat_region	nan	nan	1	MOB-
AP024985.1	AP008227.1	47213	47245	repeat_region	nan	nan	1	MOB-
AP024985.1	AP008227.1	47336	47368	repeat_region	nan	nan	1	MOB-
AP024985.1	AP008227.1	47398	47430	repeat_region	nan	nan	1	MOB-
AP024985.1	AP008227.1	47460	47492	repeat_region	nan	nan	1	MOB-
AP024985.1	AP008227.1	47644	47676	repeat_region	nan	nan	1	MOB-
AP024985.1	AP008227.1	47767	47799	repeat_region	nan	nan	1	MOB-
AP024985.1	AP008227.1	47829	47862	repeat_region	nan	nan	1	MOB-
AP024985.1	AP008227.1	47953	47985	repeat_region	nan	nan	1	MOB-
AP024985.1	AP008227.1	48015	48047	repeat_region	nan	nan	1	MOB-
AP024985.1	AP008227.1	48077	48109	repeat_region	nan	nan	1	MOB-
AP024985.1	AP008227.1	48139	48171	repeat_region	nan	nan	1	MOB-
AP024985.1	AP008227.1	48201	48234	repeat_region	nan	nan	1	MOB-
AP024985.1	AP008227.1	48264	48297	repeat_region	nan	nan	1	MOB-
AP024985.1	AP008227.1	48327	48361	repeat_region	nan	nan	1	MOB-
AP024985.1	AP008227.1	73672	73706	repeat_region	nan	nan	1	MOB-
AP024985.1	AP008227.1	73892	73927	repeat_region	nan	nan	1	MOB-
AP024985.1	AP008227.1	73965	73999	repeat_region	nan	nan	1	MOB-
AP024985.1	AP008227.1	74037	74071	repeat_region	nan	nan	1	MOB-
AP024985.1	AP008227.1	74109	74146	repeat_region	nan	nan	1	MOB-
AP024985.1	AP008227.1	74184	74218	repeat_region	nan	nan	1	MOB-
AP024985.1	AP008227.1	74256	74290	repeat_region	nan	nan	1	MOB-
AP024985.1	AP008227.1	74328	74362	repeat_region	nan	nan	1	MOB-
AP024985.1	AP008227.1	74400	74435	repeat_region	nan	nan	1	MOB-
AP024985.1	AP008227.1	74473	74512	repeat_region	nan	nan	1	MOB-
AP024985.1	AP019802.1	74255	74290	repeat_region	nan	nan	1	MOB-
AP024985.1	AP019802.1	74327	74362	repeat_region	nan	nan	1	MOB-
AP024985.1	AP024271.1	73672	73706	repeat_region	nan	nan	1	MOB-
AP024985.1	AP024271.1	73892	73927	repeat_region	nan	nan	1	MOB-
AP024985.1	AP024271.1	73965	73999	repeat_region	nan	nan	1	MOB-
AP024985.1	AP024271.1	74037	74071	repeat_region	nan	nan	1	MOB-
AP024985.1	AP024271.1	74109	74146	repeat_region	nan	nan	1	MOB-
AP024985.1	CP003253.1	47336	47367	repeat_region	nan	nan	1	MOB-
AP024985.1	CP053288.1	249381	249422	repeat_region	nan	nan	1	MOB-
AP024985.1	CP053288.1	249459	249502	repeat_region	nan	nan	1	MOB-
AP024985.1	CP053288.1	249539	249578	repeat_region	nan	nan	1	MOB-
AP024985.1	CP053288.1	249687	249723	repeat_region	nan	nan	1	MOB-
AP024985.1	CP053288.1	249760	249796	repeat_region	nan	nan	1	MOB-
AP024985.1	CP053288.1	249833	249869	repeat_region	nan	nan	1	MOB-
AP024985.1	CP053288.1	249982	250019	repeat_region	nan	nan	1	MOB-
AP024985.1	CP053288.1	250056	250095	repeat_region	nan	nan	1	MOB-
AP024985.1	CP053288.1	250132	250172	repeat_region	nan	nan	1	MOB-
AP024985.1	CP053288.1	250209	250250	repeat_region	nan	nan	1	MOB-
CP000039.1	CP024694.1	131841	131872	CDS	AAZ91167.1	UshA	2	MOB+
CP000039.1	CP024694.1	20892	20923	mobile_element	nan	insertion sequence:IS3	2	MOB+
CP000039.1	CP024694.1	211545	211573	mobile_element	partial	insertion sequence:IS3	2	MOB+
CP000039.1	CP024694.1	7756	7787	CDS	AAZ91029.1	OspF	2	MOB+
CP000039.1	CP024695.1	131841	131872	CDS	AAZ91167.1	UshA	2	MOB+
CP000039.1	CP024695.1	20892	20923	mobile_element	nan	insertion sequence:IS3	2	MOB+
CP000039.1	CP024695.1	211545	211573	mobile_element	partial	insertion sequence:IS3	2	MOB+
CP000039.1	CP024695.1	7756	7787	CDS	AAZ91029.1	OspF	2	MOB+
CP000039.1	CP025317.1	164899	164930	CDS	AAZ91207.1	putative antirestriction protein	2	MOB+
CP000039.1	CP030783.2	167349	167380	CDS	AAZ91210.1	TraD protein	2	MOB+
CP000039.1	CP056165.1	167457	167488	CDS	AAZ91210.1	TraD protein	2	MOB+
CP000039.1	CP057123.1	172135	172166	CDS	AAZ91212.1	oriT nicking and unwinding protein	2	MOB+
CP000039.1	CP057587.1	172135	172166	CDS	AAZ91212.1	oriT nicking and unwinding protein	2	MOB+
CP000039.1	CP057603.1	172135	172166	CDS	AAZ91212.1	oriT nicking and unwinding protein	2	MOB+
CP000039.1	CP057951.1	172135	172166	CDS	AAZ91212.1	oriT nicking and unwinding protein	2	MOB+
CP000642.1	CM001972.1	2422	2453	CDS	ABO87511.1	hypothetical protein	1	MOB-
CP000662.1	CP007229.1	595144	595173	rRNA	nan	23S ribosomal RNA	6	MOB-
CP000662.1	CP007229.1	722120	722149	rRNA	nan	23S ribosomal RNA	6	MOB-
CP000662.1	FN995097.1	594964	594993	rRNA	nan	23S ribosomal RNA	6	MOB-
CP000662.1	FN995097.1	721940	721969	rRNA	nan	23S ribosomal RNA	6	MOB-
CP000662.1	LR214971.1	595144	595173	rRNA	nan	23S ribosomal RNA	6	MOB-
CP000662.1	LR214971.1	722120	722149	rRNA	nan	23S ribosomal RNA	6	MOB-
CP000662.1	VXCI01000058.1	591075	591107	rRNA	nan	16S ribosomal RNA	6	MOB-
CP000662.1	VXCI01000058.1	718051	718083	rRNA	nan	16S ribosomal RNA	6	MOB-
CP000663.1	CP007229.1	59034	59063	rRNA	nan	23S ribosomal RNA	6	MOB-
CP000663.1	FN995097.1	58854	58883	rRNA	nan	23S ribosomal RNA	6	MOB-
CP000663.1	LR214971.1	59034	59063	rRNA	nan	23S ribosomal RNA	6	MOB-
CP000663.1	VXCI01000058.1	54965	54997	rRNA	nan	16S ribosomal RNA	6	MOB-
CP000756.1	CP018836.1	69428	69459	CDS	ABX77106.1	PacB	1	MOB-
CP000756.1	CP046802.1	79202	79233	CDS	ABX77115.1	putative nucleoid-associated protein	1	MOB-
CP000756.1	CP046815.1	79202	79233	CDS	ABX77115.1	putative nucleoid-associated protein	1	MOB-
CP001384.1	CP024694.1	154087	154118	CDS	ADA76927.1	bifunctional UDP-sugar hydrolase/5'-nucleotidase periplasmic precursor	2	MOB-
CP001384.1	CP024694.1	22178	22209	CDS	ADA76754.1	IS3 ORF2	2	MOB-
CP001384.1	CP024694.1	9700	9731	CDS	ADA76736.1	OspF	2	MOB-
CP001384.1	CP024695.1	154087	154118	CDS	ADA76927.1	bifunctional UDP-sugar hydrolase/5'-nucleotidase periplasmic precursor	2	MOB-
CP001384.1	CP024695.1	22178	22209	CDS	ADA76754.1	IS3 ORF2	2	MOB-
CP001384.1	CP024695.1	9700	9731	CDS	ADA76736.1	OspF	2	MOB-
CP001384.1	CP025317.1	172416	172447	CDS	ADA76954.1	insertion element IS2 repressor InsA	2	MOB-
CP001384.1	CP025317.1	218479	218510	CDS	ADA77021.1	insertion element IS2 repressor InsA	2	MOB-
CP001384.1	CP025317.1	81710	81741	CDS	ADA76836.1	insertion element IS2 repressor InsA	2	MOB-
CP001384.1	CP057123.1	201477	201508	CDS	ADA76996.1	OriT nicking and unwinding protein	2	MOB-
CP001384.1	CP057587.1	201477	201508	CDS	ADA76996.1	OriT nicking and unwinding protein	2	MOB-
CP001384.1	CP057603.1	201477	201508	CDS	ADA76996.1	OriT nicking and unwinding protein	2	MOB-
CP001384.1	CP057951.1	201477	201508	CDS	ADA76996.1	OriT nicking and unwinding protein	2	MOB-
CP001384.1	CU928162.2	162460	162491	CDS	ADA76938.1	hypothetical protein	2	MOB-
CP001384.1	CU928162.2	163399	163430	CDS	ADA76940.1	hypothetical protein	2	MOB-
CP001388.1	CM001972.1	2681	2712	CDS	ADA77055.1	hypothetical protein	1	MOB-
CP001591.1	CP011288.1	31288	31319	CDS	ACY64406.1	hypothetical protein	1	MOB-
CP001591.1	CP011289.1	31288	31319	CDS	ACY64406.1	hypothetical protein	1	MOB-
CP001591.1	CP011292.1	31288	31319	CDS	ACY64406.1	hypothetical protein	1	MOB-
CP001591.1	CP023345.1	31288	31319	CDS	ACY64406.1	hypothetical protein	1	MOB-
CP001592.1	CM001972.1	3774	3805	CDS	ACY64461.1	hypothetical protein	1	MOB-
CP002035.1	CP016355.1	38128	38160	CDS	ADJ79729.1	Resolvase	1	MOB+
CP002037.1	CP011403.1	87791	87829	CDS	ADJ79808.1	Sensory transduction protein kinase	1	MOB-
CP002145.1	CP009470.1	4078	4107	CDS	ADM29083.1	Conjugal transfer protein traE	1	MOB+
CP002145.1	LR735437.1	19773	19809	CDS	ADM29107.1	DNA integration/recombination/inversion protein	1	MOB+
CP002145.1	LR735437.1	21525	21560	CDS	ADM29109.1	hypothetical protein	1	MOB+
CP002145.1	LR735437.1	4616	4649	CDS	ADM29083.1	Conjugal transfer protein traE	1	MOB+
CP002151.1	CP028331.1	8959	8987	CDS	ADU90721.1	conjugal transfer protein TrbI	1	MOB+
CP002151.1	CP047592.1	8959	8987	CDS	ADU90721.1	conjugal transfer protein TrbI	1	MOB+
CP002151.1	CP050324.1	8959	8987	CDS	ADU90721.1	conjugal transfer protein TrbI	1	MOB+
CP002151.1	CP050335.1	8959	8987	CDS	ADU90721.1	conjugal transfer protein TrbI	1	MOB+
CP002151.1	CP056098.1	8959	8987	CDS	ADU90721.1	conjugal transfer protein TrbI	1	MOB+
CP002151.1	CP060703.1	8959	8987	CDS	ADU90721.1	conjugal transfer protein TrbI	1	MOB+
CP002151.1	LT673656.1	8959	8987	CDS	ADU90721.1	conjugal transfer protein TrbI	1	MOB+
CP002152.1	CP028331.1	8956	8984	CDS	ADU90803.1	conjugal transfer protein TrbI	1	MOB+
CP002152.1	CP047592.1	8956	8984	CDS	ADU90803.1	conjugal transfer protein TrbI	1	MOB+
CP002152.1	CP050324.1	8956	8984	CDS	ADU90803.1	conjugal transfer protein TrbI	1	MOB+
CP002152.1	CP050335.1	8956	8984	CDS	ADU90803.1	conjugal transfer protein TrbI	1	MOB+
CP002152.1	CP056098.1	8956	8984	CDS	ADU90803.1	conjugal transfer protein TrbI	1	MOB+
CP002152.1	CP060703.1	8956	8984	CDS	ADU90803.1	conjugal transfer protein TrbI	1	MOB+
CP002152.1	LT673656.1	8956	8984	CDS	ADU90803.1	conjugal transfer protein TrbI	1	MOB+
CP002153.1	CP028331.1	8959	8987	CDS	ADU90887.1	probable conjugal transfer protein trbI	1	MOB+
CP002153.1	CP047592.1	8959	8987	CDS	ADU90887.1	probable conjugal transfer protein trbI	1	MOB+
CP002153.1	CP050324.1	8959	8987	CDS	ADU90887.1	probable conjugal transfer protein trbI	1	MOB+
CP002153.1	CP050335.1	8959	8987	CDS	ADU90887.1	probable conjugal transfer protein trbI	1	MOB+
CP002153.1	CP056098.1	8959	8987	CDS	ADU90887.1	probable conjugal transfer protein trbI	1	MOB+
CP002153.1	CP060703.1	8959	8987	CDS	ADU90887.1	probable conjugal transfer protein trbI	1	MOB+
CP002153.1	LT673656.1	8959	8987	CDS	ADU90887.1	probable conjugal transfer protein trbI	1	MOB+
CP002441.1	CP040504.1	25809	25837	CDS	ADV09158.1	TrbF	1	MOB+
CP002441.1	CP040504.1	4071	4099	CDS	ADV09132.1	TraG	1	MOB+
CP002441.1	CP062976.1	34300	34334	CDS	ADV09168.1	IncC2	1	MOB+
CP004058.1	CP011288.1	66135	66166	CDS	AGK12288.1	conjugal transfer ATP-binding protein TraC	2	MOB+
CP004058.1	CP011289.1	66135	66166	CDS	AGK12288.1	conjugal transfer ATP-binding protein TraC	2	MOB+
CP004058.1	CP011292.1	66135	66166	CDS	AGK12288.1	conjugal transfer ATP-binding protein TraC	2	MOB+
CP004058.1	CP022279.1	11547	11579	CDS	AGK12219.1	hypothetical protein	2	MOB+
CP004058.1	CP025317.1	10255	10286	CDS	AGK12217.1	hypothetical protein	2	MOB+
CP004058.1	CP025317.1	144228	144260	CDS	AGK12393.1	hypothetical protein	2	MOB+
CP004058.1	CP025317.1	3306	3337	CDS	AGK12206.1	hypothetical protein	2	MOB+
CP004058.1	CP029770.1	92345	92377	CDS	AGK12330.1	plasmid partition protein A	2	MOB+
CP004058.1	CP053335.1	66135	66166	CDS	AGK12288.1	conjugal transfer ATP-binding protein TraC	2	MOB+
CP004058.1	CP053583.1	66135	66166	CDS	AGK12288.1	conjugal transfer ATP-binding protein TraC	2	MOB+
CP004058.1	CP055309.1	92345	92377	CDS	AGK12330.1	plasmid partition protein A	2	MOB+
CP004058.1	CP055599.1	147238	147269	CDS	AGK12396.1	putative transposase subunit	2	MOB+
CP004058.1	CP055599.1	34846	34877	CDS	AGK12250.1	putative transposase subunit	2	MOB+
CP004058.1	CP056165.1	19598	19629	CDS	AGK12231.1	resolvase	2	MOB+
CP004058.1	CP056682.1	92345	92377	CDS	AGK12330.1	plasmid partition protein A	2	MOB+
CP004058.1	CU928162.2	11546	11578	CDS	AGK12219.1	hypothetical protein	2	MOB+
CP004058.1	CU928162.2	12408	12439	CDS	AGK12221.1	methylase	2	MOB+
CP004058.1	CU928162.2	12737	12768	CDS	AGK12222.1	hypothetical protein	2	MOB+
CP004058.1	LR134340.1	7873	7904	CDS	AGK12212.1	single-stranded DNA-binding protein	2	MOB+
CP004058.1	LR890576.1	7873	7904	CDS	AGK12212.1	single-stranded DNA-binding protein	2	MOB+
CP005999.1	AP014855.1	52687	52715	CDS	AIF64913.1	single-stranded DNA-binding protein	1	MOB+
CP005999.1	CP022279.1	55954	55986	CDS	AIF64919.1	hypothetical protein	1	MOB+
CP005999.1	CP025317.1	42334	42366	CDS	AIF64898.1	putative restriction methylase	1	MOB+
CP005999.1	CP025317.1	54366	54397	CDS	AIF64917.1	putative antirestriction protein	1	MOB+
CP005999.1	CP056165.1	66499	66530	CDS	AIF64935.1	resolvase	1	MOB+
CP005999.1	CU928162.2	55953	55985	CDS	AIF64919.1	hypothetical protein	1	MOB+
CP005999.1	LR134340.1	52445	52476	CDS	AIF64913.1	single-stranded DNA-binding protein	1	MOB+
CP005999.1	LR890576.1	52445	52476	CDS	AIF64913.1	single-stranded DNA-binding protein	1	MOB+
CP006000.1	AP014855.1	36393	36421	CDS	AIF65003.1	putative single-stranded DNA-binding protein	2	MOB-
CP006000.1	AP014855.1	48038	48069	CDS	AIF65021.1	type-F conjugative transfer system secretin TraK	2	MOB-
CP006000.1	CP025317.1	34829	34860	CDS	AIF64999.1	putative antirestriction protein	2	MOB-
CP006000.1	CP040443.1	20243	20274	CDS	AIF64985.1	putative site-specific recombinase	2	MOB-
CP006000.1	CP057166.1	47663	47694	CDS	AIF65020.1	conjugal transfer pilus assembly protein TraE	2	MOB-
CP006001.1	CP027457.1	8107	8138	CDS	AIF65039.1	plasmid SOS inhibition protein PsiA	1	MOB+
CP006001.1	CP030783.2	43677	43708	CDS	AIF65086.1	type IV secretion-like conjugative transfer system coupling protein TraD	1	MOB+
CP006001.1	CP040443.1	10768	10799	CDS	AIF65041.1	ParB-like partition protein	1	MOB+
CP006001.1	CP056159.1	12076	12106	CDS	AIF65044.1	Single-stranded DNA-binding protein	1	MOB+
CP006001.1	CP056165.1	12076	12106	CDS	AIF65044.1	Single-stranded DNA-binding protein	1	MOB+
CP006001.1	CP056165.1	47189	47221	CDS	AIF65089.1	type IV secretion-like conjugative transfer system protein TraG	1	MOB+
CP006001.1	CP056697.1	12076	12106	CDS	AIF65044.1	Single-stranded DNA-binding protein	1	MOB+
CP006001.1	CP057123.1	39652	39683	CDS	AIF65085.1	type IV secretion-like conjugative transfer relaxase protein TraI	1	MOB+
CP006001.1	CP057166.1	1523	1554	CDS	AIF65030.1	conjugal transfer pilus assembly protein TraE	1	MOB+
CP006001.1	CP057587.1	39652	39683	CDS	AIF65085.1	type IV secretion-like conjugative transfer relaxase protein TraI	1	MOB+
CP006001.1	CP057603.1	39652	39683	CDS	AIF65085.1	type IV secretion-like conjugative transfer relaxase protein TraI	1	MOB+
CP006001.1	CP057951.1	39652	39683	CDS	AIF65085.1	type IV secretion-like conjugative transfer relaxase protein TraI	1	MOB+
CP006001.1	CP058207.1	12076	12106	CDS	AIF65044.1	Single-stranded DNA-binding protein	1	MOB+
CP006001.1	LR134340.1	11625	11656	CDS	AIF65043.1	plasmid-derived single-stranded DNA-binding protein	1	MOB+
CP006001.1	LR134340.1	12076	12106	CDS	AIF65044.1	Single-stranded DNA-binding protein	1	MOB+
CP006001.1	LR890576.1	11625	11656	CDS	AIF65043.1	plasmid-derived single-stranded DNA-binding protein	1	MOB+
CP006001.1	LR890576.1	12076	12106	CDS	AIF65044.1	Single-stranded DNA-binding protein	1	MOB+
CP006002.1	CP024694.1	13981	14009	CDS	AIF65131.1	putative protein encoded within IS	2	MOB+
CP006002.1	CP024694.1	28007	28038	CDS	AIF65145.1	hypothetical protein	2	MOB+
CP006002.1	CP024694.1	47821	47849	CDS	AIF65170.1	NikB-like protein	2	MOB+
CP006002.1	CP024694.1	65124	65152	CDS	AIF65195.1	transposase	2	MOB+
CP006002.1	CP024695.1	13981	14009	CDS	AIF65131.1	putative protein encoded within IS	2	MOB+
CP006002.1	CP024695.1	28007	28038	CDS	AIF65145.1	hypothetical protein	2	MOB+
CP006002.1	CP024695.1	47821	47849	CDS	AIF65170.1	NikB-like protein	2	MOB+
CP006002.1	CP024695.1	65124	65152	CDS	AIF65195.1	transposase	2	MOB+
CP006002.1	CP025317.1	49000	49031	CDS	AIF65171.1	relaxosome component	2	MOB+
CP006002.1	CP025317.1	52392	52424	CDS	AIF65174.1	hypothetical protein	2	MOB+
CP006002.1	CP040443.1	67876	67907	CDS	AIF65197.1	lytic transglycosylase	2	MOB+
CP006621.1	CP017697.1	81697	81726	CDS	AGS76978.1	Tagatose 1	3	MOB-
CP006623.1	CP021456.1	7361	7390	CDS	AGS77130.1	rRNA adenine N-6-methyltransferase	1	MOB-
CP006657.1	AP014950.1	281459	281490	CDS	AGT26942.1	conjugal transfer pilus assembly protein TraH	2	MOB-
CP006657.1	AP018748.1	263676	263706	CDS	AGT26918.1	conjugal transfer pilus assembly protein TraL	2	MOB-
CP006657.1	AP021880.1	246197	246228	CDS	AGT26896.1	hypothetical protein	2	MOB-
CP006657.1	AP022553.1	246197	246228	CDS	AGT26896.1	hypothetical protein	2	MOB-
CP006657.1	AP023337.1	246197	246228	CDS	AGT26896.1	hypothetical protein	2	MOB-
CP006657.1	CP001891.1	272452	272483	CDS	AGT26931.1	type-IV secretion system protein TraC	2	MOB-
CP006657.1	CP006799.1	263676	263707	CDS	AGT26918.1	conjugal transfer pilus assembly protein TraL	2	MOB-
CP006657.1	CP007731.1	285911	285940	CDS	AGT26944.1	TraT complement resistance protein	2	MOB-
CP006657.1	CP009876.1	246197	246228	CDS	AGT26896.1	hypothetical protein	2	MOB-
CP006657.1	CP012426.1	246197	246228	CDS	AGT26896.1	hypothetical protein	2	MOB-
CP006657.1	CP012745.1	246197	246228	CDS	AGT26896.1	hypothetical protein	2	MOB-
CP006657.1	CP012754.1	263676	263707	CDS	AGT26918.1	conjugal transfer pilus assembly protein TraL	2	MOB-
[truncated: 362,402+ more rows]
