# Supplementary material for: CRISPR spacers acquired from plasmids primarily target backbone genes, making them valuable for predicting potential hosts and host range
Source: Microbiol Spectr. 2024 Nov 7;12(12):e00104-24. doi: 10.1128/spectrum.00104-24 (PMC11619364; doi:10.1128/spectrum.00104-24)
Supplement: Table S3 — A list of the annotated features of the spacer's targets, their relative frequency and their classification. [file spectrum.00104-24-s0004.xlsx]

## Sheet: Sheet1
Table S3: a list of the annotated features of the spacer's targets, their relative frequency and their classification
Feature Name	Number of Hits	Frequency	Classification		Classification index
hypothetical protein	55077	0.151144	0		Unknown	0
DUF3560 domain-containing protein	45634	0.125231	0		Clearly plasmidic gene	1
antirestriction protein	36301	0.0996186	2		Likely plasmidic gene	2
methyltransferase	35131	0.0964078	2		General function	3
type IV conjugative transfer system protein TraL	26040	0.0714599	1		IS gene	4
nan	23620	0.0648189	0
type-F conjugative transfer system mating-pair stabilization protein TraN	18176	0.0498793	1
RepB family plasmid replication initiator protein	15286	0.0419484	1
single-stranded DNA-binding protein	10865	0.0298161	2
DNA cytosine methyltransferase	5917	0.0162377	2
type IV conjugative transfer system protein TraE	5302	0.0145499	1
conjugative transfer relaxase/helicase TraI	4928	0.0135236	1
DNA-binding protein	4900	0.0134468	3
conjugal transfer mating-pair stabilization protein TraG	2948	0.00809001	1
type VI secretion protein	2781	0.00763172	2
AAA family ATPase	2714	0.00744786	3
type IV conjugative transfer system coupling protein TraD	2459	0.00674808	1
phage portal protein	2318	0.00636114	3
replication initiation protein	2249	0.00617179	1
site-specific integrase	2197	0.00602909	4
ParB/RepB/Spo0J family partition protein	2107	0.00578211	1
TrbC/VirB2 family protein	1953	0.0053595	1
DUF1380 family protein	1928	0.00529089	0
CRISPR	1885	0.00517289	3
plasmid SOS inhibition protein A	1622	0.00445115	1
type IV secretion system protein TraC	1572	0.00431394	1
type-F conjugative transfer system secretin TraK	1498	0.00411087	1
IS3 family transposase	1472	0.00403952	4
P-type conjugative transfer protein VirB9	1289	0.00353732	1
hydrolase	1273	0.00349341	3
DNA methylase	1109	0.00304336	2
tyrosine-type recombinase/integrase	1063	0.00291712	2
conjugal transfer complement resistance protein TraT	1062	0.00291438	1
DUF1380 domain-containing protein	998	0.00273875	0
plasmid maintenance protein Mok	958	0.00262898	1
outer membrane usher protein PefC	949	0.00260428	2
DUF4942 domain-containing protein	931	0.00255488	0
conjugal transfer pilus assembly protein TraH	871	0.00239023	1
DUF3363 domain-containing protein	835	0.00229144	0
type IV conjugative transfer system pilin TraA	783	0.00214874	1
helix-turn-helix transcriptional regulator	746	0.0020472	2
F-type conjugal transfer pilus assembly protein TraB	722	0.00198134	1
CbbQ/NirQ/NorQ C-terminal domain-containing protein	694	0.0019045	2
zincin-like metallopeptidase domain-containing protein	681	0.00186883	2
DUF1281 domain-containing protein	675	0.00185236	0
IS66 family insertion sequence element accessory protein TnpB	650	0.00178375	4
conjugal transfer mating pair stabilization protein TraG	580	0.00159166	1
ISNCY-like element ISKpn21 family transposase	559	0.00153403	4
type IV secretory system conjugative DNA transfer family protein	558	0.00153128	1
type IV secretion system protein	487	0.00133644	1
ISNCY family transposase	477	0.001309	4
division plane positioning ATPase MipZ	475	0.00130351	3
23S ribosomal RNA	465	0.00127607	3
phage tail protein	444	0.00121844	3
helix-turn-helix domain-containing protein	440	0.00120746	3
thermonuclease family protein	414	0.00113611	3
putative plasmid protein	404	0.00110867	1
plasmid segregation protein ParM	400	0.00109769	1
plasmid replication initiator RepA	394	0.00108123	1
YadA-like family protein	388	0.00106476	1
toll/interleukin-1 receptor domain-containing protein	387	0.00106202	3
MobQ family relaxase	385	0.00105653	1
SAM-dependent methyltransferase	357	0.000979693	2
protein sok	322	0.000883644	2
transposase	319	0.000875412	4
CRISPR array; rasttk_feature_creation_tool=AdaboostClassify; classifier_predicted_region; SEED:fig|573.34711.classifier_predicted_region. 2	317	0.000869923	3
antirestriction protein ArdA	313	0.000858946	2
IS30-like element ISLpl1 family transposase	312	0.000856202	4
phage integrase family protein	308	0.000845225	3
ParA family protein	284	0.000779363	1
toprim domain-containing protein	279	0.000765642	3
23S rRNA (adenine(2058)-N(6))-methyltransferase Erm(B)	277	0.000760154	3
recombinase family protein	270	0.000740944	2
16S ribosomal RNA	269	0.0007382	3
relaxase/mobilization nuclease domain-containing protein	266	0.000729967	1
ATPase, T2SS/T4P/T4SS family	264	0.000724479	1
class I SAM-dependent methyltransferase	262	0.00071899	2
ParB/Srx family N-terminal domain-containing protein	260	0.000713502	1
complement resistance protein TraT	258	0.000708013	1
TIR domain protein	258	0.000708013	1
DUF87 domain-containing protein	250	0.000686059	0
conjugal transfer mating pair stabilization protein TraN	248	0.000680571	1
phage tail tape measure protein	246	0.000675082	3
conjugal transfer pilus assembly protein TraL	243	0.00066685	1
ParB N-terminal domain-containing protein	235	0.000644896	1
zeta toxin family protein	222	0.000609221	1
IncF plasmid conjugative transfer protein TraN	219	0.000600988	1
VWA domain-containing protein	216	0.000592755	3
IncF plasmid conjugative transfer pilus assembly protein TraL	216	0.000592755	1
Y-family DNA polymerase	208	0.000570801	3
conjugal transfer protein TraB	204	0.000559824	1
phage repressor protein C1	202	0.000554336	3
IncI1-type relaxase NikB	193	0.000529638	1
ISL3-like element ISKpn25 family transposase	191	0.000524149	4
N-6 DNA methylase	188	0.000515917	2
DUF2840 domain-containing protein	186	0.000510428	0
conjugal transfer protein TraL	185	0.000507684	1
conjugal transfer protein TraH	180	0.000493963	1
DUF1472 domain-containing protein	178	0.000488474	0
protein rep	174	0.000477497	1
replication initiation factor domain-containing protein	162	0.000444566	1
TrbG/VirB9 family P-type conjugative transfer protein	160	0.000439078	1
IS30 family transposase	158	0.000433589	4
conjugal transfer protein TraG	157	0.000430845	1
ParA family partition ATPase	154	0.000422613	1
MobA/MobL family protein	147	0.000403403	1
incFII family plasmid replication initiator RepA	144	0.00039517	1
type IA DNA topoisomerase	140	0.000384193	2
conjugal transfer protein TraN	134	0.000367728	1
type I toxin-antitoxin system Hok family toxin	133	0.000364984	1
ead/Ea22-like family protein	126	0.000345774	3
phage tail tip lysozyme	125	0.00034303	3
P-type conjugative transfer protein TrbJ	122	0.000334797	1
lytic transglycosylase domain-containing protein	120	0.000329308	3
conjugal transfer protein	119	0.000326564	1
StbA family protein	115	0.000315587	1
RepFIB	114	0.000312843	1
P-type conjugative transfer ATPase TrbB	109	0.000299122	1
MobV family relaxase	108	0.000296378	1
tail fiber domain-containing protein	104	0.000285401	3
type II toxin-antitoxin system prevent-host-death family antitoxin	103	0.000282656	1
chromosome partitioning protein ParA	101	0.000277168	2
IS3-like element IS2 family transposase	101	0.000277168	4
tRNA-Ser	97	0.000266191	3
IncHI-type conjugal transfer ATPase TrhC	97	0.000266191	1
conjugal transfer protein TraI	96	0.000263447	1
transcriptional regulator	95	0.000260703	3
Replication initiator protein A	90	0.000246981	1
phage major capsid protein	90	0.000246981	3
TrbI/VirB10 family protein	90	0.000246981	1
tagatose-bisphosphate aldolase	89	0.000244237	3
peptide-binding protein	89	0.000244237	3
P-type conjugative transfer protein TrbL	89	0.000244237	1
DNA cytosine methylase	88	0.000241493	2
DotH/IcmK family type IV secretion protein	85	0.00023326	1
type II toxin-antitoxin system RelB/DinJ family antitoxin	84	0.000230516	1
fertility inhibition protein FinO	84	0.000230516	1
DNA methyltransferase	82	0.000225027	2
type II toxin-antitoxin system RelE/ParE family toxin	77	0.000211306	1
UPF0380 proteins YafZ-like protein	77	0.000211306	1
protein RepA	76	0.000208562	1
DNA topoisomerase	76	0.000208562	2
HsdR family type I site-specific deoxyribonuclease	75	0.000205818	2
DUF3158 family protein	75	0.000205818	0
BlaI/MecI/CopY family transcriptional regulator	75	0.000205818	2
DUF1738 domain-containing protein	73	0.000200329	0
phospholipase D family protein	73	0.000200329	3
theronine dehydrogenase	72	0.000197585	3
ribosomal RNA adenine dimethylase family protein	72	0.000197585	3
ribosomal RNA adenine dimethylase	72	0.000197585	3
23S rRNA (adenine(2058)-N(6))-methyltransferase Erm(C)	71	0.000194841	3
DEAD/DEAH box helicase	71	0.000194841	2
YdcA	71	0.000194841	3
16S ribosomal RNA methyltransferase KsgA/Dim1 family protein	71	0.000194841	3
plasmid replication initiation protein	70	0.000192097	1
type III secretion system effector phosphothreonine lyase	70	0.000192097	3
YdbA	67	0.000183864	1
Domain of uncharacterised function (DUF3560)	67	0.000183864	0
hypothetical plasmid protein	67	0.000183864	1
tail protein (tape measure)	67	0.000183864	3
conjugal transfer protein TrbH	64	0.000175631	1
type-F conjugative transfer system pilin assembly protein TraF	63	0.000172887	1
TraN	63	0.000172887	1
single-strand binding protein	60	0.000164654	2
N-acetylmuramoyl-L-alanine amidase	60	0.000164654	2
putative antirestriction protein	58	0.000159166	2
thioredoxin family protein	57	0.000156422	2
IS3-like element IS3H family transposase	56	0.000153677	4
IncHI-type conjugal transfer protein TrhW	56	0.000153677	1
translesion error-prone DNA polymerase V subunit UmuC	55	0.000150933	2
conjugal transfer protein TrbE	54	0.000148189	1
P-type DNA transfer ATPase VirB11	54	0.000148189	1
type VII secretion protein EssB/YukC	54	0.000148189	3
conjugal transfer protein TrbD	54	0.000148189	1
peptidyl-arginine deiminase	53	0.000145445	3
putative antirestriction protein KlcA	53	0.000145445	2
is plasmid maitenance protein	53	0.000145445	1
Antirestriction protein ArdB	53	0.000145445	1
glycosyltransferase	53	0.000145445	3
YceI family protein	52	0.0001427	2
resolvase	48	0.000131723	2
topoisomerase	48	0.000131723	2
type-F conjugative transfer system pilin chaperone TraQ	48	0.000131723	1
VirB3 family type IV secretion system protein	48	0.000131723	1
Tn3 family transposase	48	0.000131723	4
YubH family protein	45	0.000123491	3
IS110 family transposase	45	0.000123491	4
DNA topoisomerase III	44	0.000120746	2
oriT nickase	44	0.000120746	1
prophage tail fiber N-terminal domain-containing protein	44	0.000120746	3
plasmid stabilization protein StbA	44	0.000120746	1
phage tail family protein	44	0.000120746	3
repFIB replication protein A	43	0.000118002	1
tellurite/colicin resistance protein	42	0.000115258	1
nucleotidyltransferase domain-containing protein	42	0.000115258	2
protein TraE	41	0.000112514	1
pore-forming bacteriocin colicin B	41	0.000112514	1
bifunctional UDP-sugar hydrolase/5'-nucleotidase UshA	40	0.000109769	3
DinQ-like type I toxin DqlB	40	0.000109769	1
glycine rich domain-containing protein	39	0.000107025	3
RepFIB protein	38	0.000104281	1
minor capsid protein	38	0.000104281	3
relaxase NikB	37	0.000101537	1
conjugal transfer protein TraG N-terminal domain-containing protein	37	0.000101537	1
conjugal transfer protein TraT	36	9.87925e-05	1
SpaA isopeptide-forming pilin-related protein	36	9.87925e-05	1
IncF plasmid conjugative transfer pilus assembly protein TraE	35	9.60483e-05	1
DNA topoisomerase 3	34	9.33041e-05	2
restriction endonuclease subunit S	34	9.33041e-05	2
replication protein	33	9.05598e-05	2
IS3-like element IS981 family transposase	33	9.05598e-05	4
type I DNA topoisomerase	33	9.05598e-05	2
protein klcB	32	8.78156e-05	1
MFS transporter	32	8.78156e-05	1
DotA/TraY family protein	32	8.78156e-05	1
RNA-guided endonuclease TnpB family protein	32	8.78156e-05	1
TraR/DksA family transcriptional regulator	32	8.78156e-05	1
AbrB/MazE/SpoVT family DNA-binding domain-containing protein	32	8.78156e-05	1
conjugal transfer protein TraD	31	8.50714e-05	1
DUF1983 domain-containing protein	31	8.50714e-05	0
aggregate stability	31	8.50714e-05	3
VirB8/TrbF family protein	31	8.50714e-05	1
DUF2730 domain-containing protein	31	8.50714e-05	0
bifunctional UDP-sugar hydrolase/5'-nucleotidase	30	8.23271e-05	3
phage baseplate assembly protein V	30	8.23271e-05	3
replication protein C, IncQ-type	30	8.23271e-05	1
TraE/TraK family type IV conjugative transfer system protein	30	8.23271e-05	1
conjugal transfer protein TraE	29	7.95829e-05	1
MobF family relaxase	28	7.68386e-05	1
MT-A70 family methyltransferase	28	7.68386e-05	2
plasmid partition protein A	27	7.40944e-05	1
DUF1064 domain-containing protein	27	7.40944e-05	0
onjugal transfer pilus assembly protein	27	7.40944e-05	1
IncF plasmid conjugative transfer pilusassembly protein TraL	27	7.40944e-05	1
TraL	27	7.40944e-05	1
integrase core domain-containing protein	27	7.40944e-05	4
IS6 family transposase	27	7.40944e-05	4
antitoxin PHD	26	7.13502e-05	1
fimbrial protein	26	7.13502e-05	3
cell wall-binding repeat-containing protein	26	7.13502e-05	3
host specificity factor TipJ family phage tail protein	26	7.13502e-05	3
ATPase	25	6.86059e-05	3
conjugal transfer protein TraK	25	6.86059e-05	1
ISL3 family transposase	25	6.86059e-05	4
P-type conjugative transfer protein TrbG	25	6.86059e-05	1
restriction endonuclease	25	6.86059e-05	2
TrsD/TraD family conjugative transfer protein	25	6.86059e-05	1
DNA circularization N-terminal domain-containing protein	25	6.86059e-05	1
DUF551 domain-containing protein	24	6.58617e-05	4
DUF5431 family protein	24	6.58617e-05	4
DnaB-like helicase C-terminal domain-containing protein	24	6.58617e-05	2
HK97 gp10 family phage protein	24	6.58617e-05	3
tail fiber assembly protein	24	6.58617e-05	3
UvrD-helicase domain-containing protein	24	6.58617e-05	2
thioredoxin domain-containing protein	24	6.58617e-05	3
conjugative transfer ATPase	23	6.31175e-05	1
baseplate J/gp47 family protein	23	6.31175e-05	3
recombinase	22	6.03732e-05	2
DUF945 domain-containing protein	22	6.03732e-05	0
broad-spectrum class A beta-lactamase ROB-1	22	6.03732e-05	1
TraC	21	5.7629e-05	1
PerC family transcriptional regulator	21	5.7629e-05	2
conjugal transfer ATP-binding protein TraC	20	5.48847e-05
traN-like protein	20	5.48847e-05
VirB4 family type IV secretion/conjugal transfer ATPase	20	5.48847e-05
phage tail length tape measure family protein	20	5.48847e-05
PD-(D/E)XK nuclease family protein	20	5.48847e-05
possible 16S ribosomal RNA but 16S or 23S rRNA prediction is too short	19	5.21405e-05
IS256 family transposase	19	5.21405e-05
tail assembly protein	19	5.21405e-05
TrbM/KikA/MpfK family conjugal transfer protein	19	5.21405e-05
chromosome segregation protein ParM	18	4.93963e-05
TraC family protein	18	4.93963e-05
IncF plasmid conjugative transfer surface exclusion protein TraT	18	4.93963e-05
CHAP domain-containing protein	18	4.93963e-05
OB-fold nucleic acid binding domain-containing protein	18	4.93963e-05
transporter	18	4.93963e-05
conjugal transfer protein TrbI	17	4.6652e-05
IncF plasmid conjugative transfer protein TraG	17	4.6652e-05
Mobile element protein	17	4.6652e-05
Flp pilus assembly complex ATPase component TadA	17	4.6652e-05
antirestriction protein YubI	16	4.39078e-05
cobalamin synthase	16	4.39078e-05
CbbQ/NirQ/NorQ/GpvN family protein	16	4.39078e-05
phage holin family protein	16	4.39078e-05
tail assembly chaperone	16	4.39078e-05
conjugal transfer protein TrbB	16	4.39078e-05
conjugal transfer ATP-binding protein	15	4.11636e-05
site-specific recombinase	15	4.11636e-05
IS200/IS605 family element transposase accessory protein TnpB	15	4.11636e-05
type IV secretion system DNA-binding domain-containing protein	15	4.11636e-05
plasmid recombination protein	15	4.11636e-05
Chromosome (plasmid) partitioning protein ParA	15	4.11636e-05
REFSEQ gene predictions performed by GeneMark 2.4/GeneMark.hmm 2.0 with comparison to original submitter provided annotation.	15	4.11636e-05
23S rRNA (adenine(2058)-N(6))-methyltransferase Erm(T)	15	4.11636e-05
Hsp20/alpha crystallin family protein	15	4.11636e-05
DNA polymerase Y family protein	15	4.11636e-05
DEAD/DEAH box helicase family protein	15	4.11636e-05
glycosyltransferase family 8 protein	15	4.11636e-05
IS3-like element ISL1 family transposase	15	4.11636e-05
DUF5710 domain-containing protein	15	4.11636e-05
tape measure protein	15	4.11636e-05
Tn7-like element transposition protein TnsE	15	4.11636e-05
IncP-type conjugal transfer protein TraG	15	4.11636e-05
membrane protein	14	3.84193e-05
conjugal transfer protein TraC	14	3.84193e-05
glycosyltransferase family 4 protein	14	3.84193e-05
type-F conjugative transfer system protein TrbI	14	3.84193e-05
mating pair formation protein	14	3.84193e-05
carbohydrate binding domain-containing protein	14	3.84193e-05
replicative DNA helicase	13	3.56751e-05
conjugative relaxase	13	3.56751e-05
PerC	13	3.56751e-05
phage/plasmid primase	13	3.56751e-05
glutamate-1-semialdehyde 2	13	3.56751e-05
PefC/AfrB family outer membrane usher protein	13	3.56751e-05
TraG	12	3.29308e-05
conjugal transfer pilus assembly protein TraE	12	3.29308e-05
ParA	12	3.29308e-05
phosphothreonine lyase OspF	12	3.29308e-05
tRNA-OTHER	12	3.29308e-05
MarR family transcriptional regulator	12	3.29308e-05
PD-(D/E)XK nuclease-like domain-containing protein	12	3.29308e-05
anti-CRISPR protein AcrE1	12	3.29308e-05
UpfB	12	3.29308e-05
type IV conjugative transfer system lipoprotein TraV	12	3.29308e-05
Fic family protein	12	3.29308e-05
thioredoxin	12	3.29308e-05
plasmid-partitioning protein SopA	12	3.29308e-05
nuclease	11	3.01866e-05
XRE family transcriptional regulator	11	3.01866e-05
twitching motility protein	11	3.01866e-05
host specificity protein J	11	3.01866e-05
IncF plasmid conjugative transfer pilus assembly protein TraH	11	3.01866e-05
M56 family metallopeptidase	11	3.01866e-05
ComEC/Rec2 family competence protein	11	3.01866e-05
MbeB family mobilization protein	11	3.01866e-05
ribbon-helix-helix domain-containing protein	11	3.01866e-05
IS91 family transposase	11	3.01866e-05
DNA primase TraC	10	2.74424e-05
MBL fold metallo-hydrolase	10	2.74424e-05
cell wall anchor	10	2.74424e-05
TQXA domain-containing protein	10	2.74424e-05
TraM recognition domain-containing protein	10	2.74424e-05
type IV secretion system protein VirB10	10	2.74424e-05
VirB4 family type IV secretion system protein	10	2.74424e-05
anti-CRISPR protein AcrF3	10	2.74424e-05
phosphodiesterase	10	2.74424e-05
GIY-YIG nuclease family protein	10	2.74424e-05
fibronectin type III domain-containing protein	10	2.74424e-05
helicase-related protein	10	2.74424e-05
glucosaminidase domain-containing protein	10	2.74424e-05
SprT-like domain-containing protein	10	2.74424e-05
DUF853 family protein	10	2.74424e-05
thioester domain-containing protein	10	2.74424e-05
phage tail spike protein	10	2.74424e-05
toxin YdaT family protein	10	2.74424e-05
sugar-phosphate nucleotidyltransferase	10	2.74424e-05
DUF5011 domain-containing protein	10	2.74424e-05
conjugal transfer protein TrbF	9	2.46981e-05
protein FlmC	9	2.46981e-05
DNA primase	9	2.46981e-05
TraE	9	2.46981e-05
ATP-binding protein	9	2.46981e-05
phage terminase large subunit family protein	9	2.46981e-05
terminase large subunit	9	2.46981e-05
VRR-NUC domain-containing protein	9	2.46981e-05
Dam family site-specific DNA-(adenine-N6)-methyltransferase	9	2.46981e-05
conjugative transfer protein	9	2.46981e-05
type II toxin-antitoxin system Phd/YefM family antitoxin	9	2.46981e-05
TraI	9	2.46981e-05
F pilus assembly protein	9	2.46981e-05
23S ribosomal RNA rRNA prediction is too short	9	2.46981e-05
23S ribosomal RNA methyltransferase Erm	9	2.46981e-05
replication-relaxation family protein	9	2.46981e-05
heavy metal-associated domain-containing protein	9	2.46981e-05
LPXTG cell wall anchor domain-containing protein	9	2.46981e-05
P-type DNA transfer protein VirB5	9	2.46981e-05
insertion sequence:IS3 family IS629	8	2.19539e-05
resolvase ResA	8	2.19539e-05
pilin	8	2.19539e-05
oriT nicking and unwinding protein	8	2.19539e-05
DNA polymerase III subunit alpha	8	2.19539e-05
metallophosphoesterase	8	2.19539e-05
CUP5	8	2.19539e-05
MobA	8	2.19539e-05
Aerobic cobaltochelatase CobS subunit	8	2.19539e-05
dehydrogenase	8	2.19539e-05
zonular occludens toxin domain-containing protein	8	2.19539e-05
type I restriction endonuclease subunit R	8	2.19539e-05
DUF736 family protein	8	2.19539e-05
traG protein	8	2.19539e-05
transglycosylase SLT domain-containing protein	8	2.19539e-05
IclR family transcriptional regulator	8	2.19539e-05
DUF2856 family protein	8	2.19539e-05
DNA polymerase V subunit UmuC	7	1.92097e-05
probable conjugal transfer protein trbI	7	1.92097e-05
heavy metal translocating P-type ATPase	7	1.92097e-05
DNA processing protein	7	1.92097e-05
IncF plasmid conjugative transfer pilin protein TraA	7	1.92097e-05
DUF1906 domain-containing protein	7	1.92097e-05
terminase family protein	7	1.92097e-05
DUF2514 domain-containing protein	7	1.92097e-05
Rha family transcriptional regulator	7	1.92097e-05
portal protein	7	1.92097e-05
MobP2 family relaxase	7	1.92097e-05
plasmid replication DNA-binding protein	7	1.92097e-05
sigma-70 family RNA polymerase sigma factor	7	1.92097e-05
helicase-exonuclease AddAB subunit AddB	7	1.92097e-05
integrase	6	1.64654e-05
insertion sequence:IS3	6	1.64654e-05
OspF	6	1.64654e-05
TraT complement resistance protein	6	1.64654e-05
5'-nucleotidase	6	1.64654e-05
transglycosylase	6	1.64654e-05
DNA polymerase III subunit beta	6	1.64654e-05
TraT complement resistance family protein	6	1.64654e-05
source:prokka	6	1.64654e-05
DNA replication protein	6	1.64654e-05
IncF plasmid conjugative transfer pilus assembly protein TraC	6	1.64654e-05
winged helix-turn-helix domain-containing protein	6	1.64654e-05
replication/maintenance protein RepL	6	1.64654e-05
CpaF/VirB11 family protein	6	1.64654e-05
shufflon system plasmid conjugative transfer pilus tip adhesin PilV	6	1.64654e-05
DotG/IcmE/VirB10 family protein	6	1.64654e-05
type II restriction endonuclease	6	1.64654e-05
3TM-type holin	6	1.64654e-05
phage terminase large subunit	6	1.64654e-05
phage head morphogenesis protein	6	1.64654e-05
isopeptide-forming domain-containing fimbrial protein	6	1.64654e-05
conjugal transfer pilus-stabilizing protein TraP	6	1.64654e-05
terminase ATPase subunit family protein	6	1.64654e-05
DUF932 domain-containing protein	6	1.64654e-05
MucBP domain-containing protein	6	1.64654e-05
phage/plasmid replication protein	6	1.64654e-05
IS110-like element ISEc66 family transposase	6	1.64654e-05
phage tail tube protein	6	1.64654e-05
TerB family tellurite resistance protein	6	1.64654e-05
MobC family replication-relaxation protein	6	1.64654e-05
TrfB-related DNA-binding protein	6	1.64654e-05
TraK protein	5	1.37212e-05
plasmid-derived single-stranded DNA-binding protein	5	1.37212e-05
Antirestriction protein KlcA	5	1.37212e-05
replication protein A	5	1.37212e-05
repressor TnpA	5	1.37212e-05
ISNCY family transposase ISKpn21	5	1.37212e-05
protein TraB	5	1.37212e-05
relaxase/mobilisation nuclease domain-containing protein	5	1.37212e-05
ORF6N domain-containing protein	5	1.37212e-05
unnamed protein product; ORF2; Pfam family:MobA_MobL; Pfam description:MobA/MobL family	5	1.37212e-05
type IV conjugative transfer system protein	5	1.37212e-05
Uncharacterised protein	5	1.37212e-05
conjugative transfer: assembly	5	1.37212e-05
major capsid protein	5	1.37212e-05
transglutaminase domain-containing protein	5	1.37212e-05
Cas9 inhibitor AcrIIA9 family protein	5	1.37212e-05
DUF2637 domain-containing protein	5	1.37212e-05
conjugative transfer signal peptidase TraF	5	1.37212e-05
IS5 family transposase	5	1.37212e-05
S49 family peptidase	5	1.37212e-05
GntR family transcriptional regulator	5	1.37212e-05
winged helix-turn-helix transcriptional regulator	5	1.37212e-05
Na+/H+ antiporter NhaC	5	1.37212e-05
plasmid mobilization protein MobA	5	1.37212e-05
phage minor head protein	5	1.37212e-05
DUF2213 domain-containing protein	5	1.37212e-05
DotI/IcmL/TraM family protein	5	1.37212e-05
replication endonuclease	5	1.37212e-05
KlcA protein	4	1.09769e-05
restriction methylase	4	1.09769e-05
plasmid SOS inhibition protein PsiA	4	1.09769e-05
partitioning protein ParB	4	1.09769e-05
insertion sequence:IS3 family IS1203E	4	1.09769e-05
IS3 ORF2	4	1.09769e-05
methylase	4	1.09769e-05
type IV secretion-like conjugative transfer relaxase protein TraI	4	1.09769e-05
TraI protein (DNA helicase I)	4	1.09769e-05
type III effector phosphothreonine lyase	4	1.09769e-05
small toxic polypeptide	4	1.09769e-05
competence protein	4	1.09769e-05
terminase	4	1.09769e-05
conjugal transfer protein TraQ	4	1.09769e-05
phage recombination protein Bet	4	1.09769e-05
Type I RM HsdS	4	1.09769e-05
type I restriction enzyme HsdR	4	1.09769e-05
Hok/Gef family protein	4	1.09769e-05
TraY domain-containing protein	4	1.09769e-05
C40 family peptidase	4	1.09769e-05
DNA packaging protein	4	1.09769e-05
exodeoxyribonuclease	4	1.09769e-05
norphogenetic protein	4	1.09769e-05
DUF905 domain-containing protein	4	1.09769e-05
conjugal transfer system DNA-nicking and unwinding protein TraI	4	1.09769e-05
TraD	4	1.09769e-05
IncF plasmid conjugative transfer protein TraD	4	1.09769e-05
putative transcriptional regulator	4	1.09769e-05
PI protein	4	1.09769e-05
IncF plasmid conjugative transfer DNA-nicking and unwinding protein TraI	4	1.09769e-05
conjugal transfer nickase/helicase TraI	4	1.09769e-05
YvrJ family protein	4	1.09769e-05
NlpC/P60 family protein	4	1.09769e-05
cytosine permease	4	1.09769e-05
FxLYD domain-containing protein	4	1.09769e-05
AP2 domain-containing protein	4	1.09769e-05
DNA adenine methylase	4	1.09769e-05
RecQ family ATP-dependent DNA helicase	4	1.09769e-05
peptidase	4	1.09769e-05
type IV secretion system protein VirB4	4	1.09769e-05
PHP domain-containing protein	4	1.09769e-05
DUF2971 domain-containing protein	4	1.09769e-05
type V CRISPR-associated protein C2c8	4	1.09769e-05
DUF6260 family protein	4	1.09769e-05
TraK family protein	4	1.09769e-05
translesion error-prone DNA polymerase V autoproteolytic subunit	4	1.09769e-05
klaC	4	1.09769e-05
IS5-like element ISLrh2 family transposase	4	1.09769e-05
ATP/GTP-binding protein	4	1.09769e-05
phage minor capsid protein	4	1.09769e-05
bacteriophage antitermination protein Q	4	1.09769e-05
FtsK/SpoIIIE domain-containing protein	4	1.09769e-05
CAP domain-containing protein	4	1.09769e-05
host nuclease inhibitor GamL	4	1.09769e-05
type I-E CRISPR-associated protein Cse1/CasA	4	1.09769e-05
SGNH/GDSL hydrolase family protein	4	1.09769e-05
tail protein	3	8.23271e-06
insertion element IS2 repressor InsA	3	8.23271e-06
type-IV secretion system protein TraC	3	8.23271e-06
conjugal transfer pilin subunit TraA	3	8.23271e-06
transposase IS2	3	8.23271e-06
conjugal transfer protein TraA	3	8.23271e-06
Integrase core domain protein	3	8.23271e-06
chromosome partitioning protein ParB	3	8.23271e-06
TraK	3	8.23271e-06
Tyrosine recombinase XerD	3	8.23271e-06
IS66 family insertion sequence hypothetical protein	3	8.23271e-06
DUF3717 domain-containing protein	3	8.23271e-06
phage minor tail protein L	3	8.23271e-06
Type I RM HsdR	3	8.23271e-06
StbA	3	8.23271e-06
GNAT family N-acetyltransferase	3	8.23271e-06
type II toxin-antitoxin system PemK/MazF family toxin	3	8.23271e-06
recombination protein NinG	3	8.23271e-06
ParA plasmid partitioning protein	3	8.23271e-06
IncFII-RepA	3	8.23271e-06
conserved hypothetical protein	3	8.23271e-06
single stranded DNA binding protein	3	8.23271e-06
minor tail fiber protein M	3	8.23271e-06
dihydropteroate synthase	3	8.23271e-06
Type IV secretory pathway	3	8.23271e-06
similar to Replication initiation protein	3	8.23271e-06
UPF0380 proteins YafZ and homologs	3	8.23271e-06
type-F conjugative transfer system pilin assembly protein TrbC	3	8.23271e-06
sensor histidine kinase	3	8.23271e-06
HNH endonuclease	3	8.23271e-06
collagen-like protein	3	8.23271e-06
plasmid transfer protein TraB	3	8.23271e-06
bifunctional DNA primase/polymerase	3	8.23271e-06
primase C-terminal domain-containing protein	3	8.23271e-06
regulator	3	8.23271e-06
siphovirus Gp157 family protein	3	8.23271e-06
bacteriocin immunity protein	3	8.23271e-06
PBSX family phage terminase large subunit	3	8.23271e-06
Mu transposase C-terminal domain-containing protein	3	8.23271e-06
phage repressor protein/antirepressor Ant	3	8.23271e-06
crossover junction endodeoxyribonuclease RuvC	3	8.23271e-06
conjugal transfer protein TrbA	3	8.23271e-06
ParM/StbA family protein	3	8.23271e-06
Eco57I restriction-modification methylase domain-containing protein	3	8.23271e-06
colicin-like pore-forming protein	3	8.23271e-06
MobC family plasmid mobilization relaxosome protein	3	8.23271e-06
conjugal transfer protein TraF	3	8.23271e-06
pentapeptide repeat-containing protein	3	8.23271e-06
P27 family phage terminase small subunit	3	8.23271e-06
DUF1833 family protein	3	8.23271e-06
DNA N-6-adenine-methyltransferase	3	8.23271e-06
site-specific DNA-methyltransferase	3	8.23271e-06
DUF4138 domain-containing protein	3	8.23271e-06
DNA (cytosine-5-)-methyltransferase	3	8.23271e-06
putative metallopeptidase	3	8.23271e-06
replication protein P	3	8.23271e-06
histidinol-phosphate transaminase	3	8.23271e-06
DUF1281 family protein	2	5.48847e-06
insertion sequence:IS66 family ISCro1	2	5.48847e-06
UshA	2	5.48847e-06
TraD protein	2	5.48847e-06
putative nucleoid-associated protein	2	5.48847e-06
bifunctional UDP-sugar hydrolase/5'-nucleotidase periplasmic precursor	2	5.48847e-06
putative transposase subunit	2	5.48847e-06
ParB-like partition protein	2	5.48847e-06
putative protein encoded within IS	2	5.48847e-06
NikB-like protein	2	5.48847e-06
rRNA adenine N-6-methyltransferase	2	5.48847e-06
TraG-like protein	2	5.48847e-06
Virulence protein OspF	2	5.48847e-06
UDP-sugar diphosphatase	2	5.48847e-06
transposase IS3	2	5.48847e-06
ComEC family competence protein	2	5.48847e-06
isocitrate lyase	2	5.48847e-06
type I R/M system specificity subunit	2	5.48847e-06
conjugal transfer protein TrbN	2	5.48847e-06
Exodeoxyribonuclease V	2	5.48847e-06
putative transposase for insertion-like sequence element IS1161	2	5.48847e-06
shikimate transporter	2	5.48847e-06
DDE domain-containing protein	2	5.48847e-06
TraB	2	5.48847e-06
Plasmid recombination enzyme type 3	2	5.48847e-06
protein mobD	2	5.48847e-06
exonuclease	2	5.48847e-06
tgtA5 cluster protein 2	2	5.48847e-06
rep protein	2	5.48847e-06
methyl-accepting chemotaxis protein	2	5.48847e-06
type IV secretion system DotC family protein	2	5.48847e-06
AAA domain-containing protein	2	5.48847e-06
type IV secretion system protein VirB5	2	5.48847e-06
EexN family lipoprotein	2	5.48847e-06
Antitoxin HigA1	2	5.48847e-06
recombinase RecT	2	5.48847e-06
16S ribosomal RNA rRNA prediction is too short	2	5.48847e-06
IncN plasmid KikA protein	2	5.48847e-06
DNA transport protein	2	5.48847e-06
IncC protein	2	5.48847e-06
lytic transglycosylase catalytic	2	5.48847e-06
hypothetical protein YceB	2	5.48847e-06
ROB-1 protein	2	5.48847e-06
OrfB protein of insertion sequence IS629	2	5.48847e-06
conjugal transfer system coupling protein TraD	2	5.48847e-06
partitioning protein	2	5.48847e-06
Adenine-specific methyltransferase	2	5.48847e-06
single strand DNA binding protein	2	5.48847e-06
RepA: replication protein	2	5.48847e-06
putative nuclease protein	2	5.48847e-06
IncC1: partitioning protein	2	5.48847e-06
KlcA:antirestriction protein	2	5.48847e-06
TraC: DNA processing protein	2	5.48847e-06
ParA-like partitioning protein	2	5.48847e-06
colE1 rep origin	2	5.48847e-06
traC protein	2	5.48847e-06
pir	2	5.48847e-06
TraH	2	5.48847e-06
translesion error-prone DNA polymerase V subunit	2	5.48847e-06
helix-turn-helix protein	2	5.48847e-06
F pilus assembly and aggregate stability protein	2	5.48847e-06
XRE-like antitoxin protein	2	5.48847e-06
putative morphogenetic protein	2	5.48847e-06
sok protein	2	5.48847e-06
ycgB	2	5.48847e-06
IncF plasmid conjugative transfer protein TraQ	2	5.48847e-06
site-specific tyrosine recombinase XerC	2	5.48847e-06
DNA polymerase IV	2	5.48847e-06
IncF plasmid conjugative transfer pilusassembly protein TraH	2	5.48847e-06
Putative transposase InsQ for insertion sequence element IS609	2	5.48847e-06
Cytoplasmic axial filament protein CafA and Ribonuclease G	2	5.48847e-06
repB Incx4	2	5.48847e-06
TnpA ISKpn21	2	5.48847e-06
ssDNA-binding protein	2	5.48847e-06
protein kinase	2	5.48847e-06
virulence factor TspB C-terminal domain-related protein	2	5.48847e-06
insertion sequence:IS2	2	5.48847e-06
H-NS family nucleoid-associated regulatory protein	2	5.48847e-06
glycosyltransferase family 2 protein	2	5.48847e-06
C39 family peptidase	2	5.48847e-06
M15 family metallopeptidase	2	5.48847e-06
Rep family protein	2	5.48847e-06
DNA/RNA non-specific endonuclease	2	5.48847e-06
phage tail sheath subtilisin-like domain-containing protein	2	5.48847e-06
CrpP family protein	2	5.48847e-06
membrane TMS	2	5.48847e-06
toxin-like protein	2	5.48847e-06
primase alpha helix C-terminal domain-containing protein	2	5.48847e-06
filamentous hemagglutinin N-terminal domain-containing protein	2	5.48847e-06
siphovirus ReqiPepy6 Gp37-like family protein	2	5.48847e-06
D-Ala-D-Ala carboxypeptidase family metallohydrolase	2	5.48847e-06
DNA-processing protein DprA	2	5.48847e-06
GbpC/Spa domain-containing protein	2	5.48847e-06
tetratricopeptide repeat protein	2	5.48847e-06
phage GP46 family protein	2	5.48847e-06
cation diffusion facilitator family transporter	2	5.48847e-06
superfamily II DNA and RNA helicase	2	5.48847e-06
DUF5659 domain-containing protein	2	5.48847e-06
histidine kinase	2	5.48847e-06
GH25 family lysozyme	2	5.48847e-06
DNA polymerase	2	5.48847e-06
YfbU family protein	2	5.48847e-06
LysM peptidoglycan-binding domain-containing protein	2	5.48847e-06
phage capsid protein	2	5.48847e-06
DUF1073 domain-containing protein	2	5.48847e-06
nuclease A inhibitor family protein	2	5.48847e-06
protein TrsL	2	5.48847e-06
DUF4913 domain-containing protein	2	5.48847e-06
plasmid transfer protein TraA	2	5.48847e-06
HigA family addiction module antitoxin	2	5.48847e-06
phage integrase Arm DNA-binding domain-containing protein	2	5.48847e-06
ArsA-related P-loop ATPase	2	5.48847e-06
transcriptional regulator KorA	2	5.48847e-06
signal peptidase I	2	5.48847e-06
antitoxin	2	5.48847e-06
lactococcin immunity protein	2	5.48847e-06
DUF2513 domain-containing protein	2	5.48847e-06
tetracycline resistance ribosomal protection protein Tet(36)	2	5.48847e-06
3'-5' exonuclease	2	5.48847e-06
KilA-N domain-containing protein	2	5.48847e-06
scaffold protein	2	5.48847e-06
VapE family protein	2	5.48847e-06
nucleoid-associated protein YejK	2	5.48847e-06
DUF5839 family protein	2	5.48847e-06
replication initiation protein RepA	2	5.48847e-06
Arc family DNA-binding protein	2	5.48847e-06
type IV pilus biogenesis protein PilP	2	5.48847e-06
toxin co-regulated pilus biosynthesis Q family protein	2	5.48847e-06
terminase small subunit	2	5.48847e-06
FctA domain-containing protein	2	5.48847e-06
cell division protein FtsK	2	5.48847e-06
RNA polymerase sigma factor	2	5.48847e-06
nitrite transporter	2	5.48847e-06
Hcp family type VI secretion system effector	2	5.48847e-06
DUF4014 family protein	2	5.48847e-06
phage head closure protein	2	5.48847e-06
Lmo1656 family SNX6-recruiting virulence factor	2	5.48847e-06
IncC1 partitioning protein	1	2.74424e-06
TraC primase	1	2.74424e-06
TraC2 primase	1	2.74424e-06
uncharacterized protein	1	2.74424e-06
score: 4	1	2.74424e-06
antitoxin of toxin-antitoxin stability system	1	2.74424e-06
modulator of Hok protein	1	2.74424e-06
plasmid transfer protein	1	2.74424e-06
PacB	1	2.74424e-06
Sensory transduction protein kinase	1	2.74424e-06
DNA integration/recombination/inversion protein	1	2.74424e-06
TrbF	1	2.74424e-06
IncC2	1	2.74424e-06
putative restriction methylase	1	2.74424e-06
putative single-stranded DNA-binding protein	1	2.74424e-06
putative site-specific recombinase	1	2.74424e-06
type IV secretion-like conjugative transfer system coupling protein TraD	1	2.74424e-06
type IV secretion-like conjugative transfer system protein TraG	1	2.74424e-06
relaxosome component	1	2.74424e-06
lytic transglycosylase	1	2.74424e-06
Tagatose 1	1	2.74424e-06
putative plasmid stabilization protein	1	2.74424e-06
Site-specific recombinase XerD	1	2.74424e-06
Tyrosine recombinase XerC	1	2.74424e-06
repressor	1	2.74424e-06
colicin-B	1	2.74424e-06
bis protein	1	2.74424e-06
Type IV secretion system protein virB1	1	2.74424e-06
lacF tagatose 1	1	2.74424e-06
glycosyl transferase	1	2.74424e-06
prevent-host-death family protein	1	2.74424e-06
peptidoglycan hydrolase	1	2.74424e-06
endosialidase chaperone	1	2.74424e-06
plasmid recombination enzyme	1	2.74424e-06
Transposase InsI for insertion sequence element IS30A	1	2.74424e-06
putative conjugal transfer protein TraA	1	2.74424e-06
phosphoporin PhoE	1	2.74424e-06
protein hok	1	2.74424e-06
VirD2 component protein	1	2.74424e-06
PsiA protein	1	2.74424e-06
Chromosome-partitioning protein Spo0J	1	2.74424e-06
DNA adenine methyltransferase YhdJ	1	2.74424e-06
M1 family peptidase	1	2.74424e-06
CopG family transcriptional regulator	1	2.74424e-06
replication protein B	1	2.74424e-06
ATP-binding cassette domain-containing protein	1	2.74424e-06
HD domain-containing protein	1	2.74424e-06
S-adenosylmethionine-binding protein	1	2.74424e-06
impB/mucB/samB family protein	1	2.74424e-06
ADP-heptose--LPS heptosyltransferase RfaF	1	2.74424e-06
helix-turn-helix domain containing protein	1	2.74424e-06
phage antirepressor KilAC domain-containing protein	1	2.74424e-06
Coupling protein TraD	1	2.74424e-06
relaxase domain-containing protein	1	2.74424e-06
adenine-specific DNA-methyltransferase	1	2.74424e-06
error-prone DNA polymerase	1	2.74424e-06
odaE	1	2.74424e-06
lysozyme	1	2.74424e-06
cobalamin biosynthesis protein CbiX	1	2.74424e-06
plasmid stabilization protein	1	2.74424e-06
transfer protein	1	2.74424e-06
transport associated protein 4	1	2.74424e-06
Replication initiator protein	1	2.74424e-06
hypothetical protein YciA	1	2.74424e-06
anti-restriction protein ArdA	1	2.74424e-06
putative methyltransferase_27	1	2.74424e-06
NikB relaxase	1	2.74424e-06
Type I plasmid partitioning protein	1	2.74424e-06
unnamed protein product; ORF4; Pfam family:Rep_3; Pfam description:Initiator Replication protein	1	2.74424e-06
transposon:Tn6109	1	2.74424e-06
IncC1	1	2.74424e-06
KlcA	1	2.74424e-06
conjugal transfer pilus assembly protein TraK	1	2.74424e-06
antisense RNA of hok mRNA	1	2.74424e-06
resolvase ResD	1	2.74424e-06
plasmid maintenance protein	1	2.74424e-06
plasmid SOS inhibition protein	1	2.74424e-06
PSK protein	1	2.74424e-06
HigB addiction module toxin protein	1	2.74424e-06
KorA transcriptional repressor protein	1	2.74424e-06
putative DNA primase TraC	1	2.74424e-06
conjugation protein TraI	1	2.74424e-06
conjugation protein TraN	1	2.74424e-06
ISKpn25-like transposase	1	2.74424e-06
Type I restriction-modification system	1	2.74424e-06
YgeA	1	2.74424e-06
23S rRNA (adenine(2058)-N(6))-methyltransferase	1	2.74424e-06
type IV conjugative transfer system pilin	1	2.74424e-06
TraM recognition site of TraD and TraG	1	2.74424e-06
type IV conjugative transfer system protein TraF	1	2.74424e-06
TraA family protein	1	2.74424e-06
unnamed protein product; source:Prodigal:002006	1	2.74424e-06
CDS hypothetical protein:53588 reverse MW:15316	1	2.74424e-06
putative F-plasmid maintenance protein C	1	2.74424e-06
conserved protein of unknown function	1	2.74424e-06
protein gp49	1	2.74424e-06
threonine dehydrogenase	1	2.74424e-06
primary repressor of lytic function	1	2.74424e-06
psiA	1	2.74424e-06
putative chromosome-partitioning protein ParB	1	2.74424e-06
Conjugative relaxosome accessory transposon protein	1	2.74424e-06
IncF plasmid conjugative transfer pilin proteinTraA	1	2.74424e-06
ISNCY family transposase ISBcen27	1	2.74424e-06
Nucleoid occlusion protein	1	2.74424e-06
cell division inhibitor MinD	1	2.74424e-06
Partitioning protein IncC1	1	2.74424e-06
TraA	1	2.74424e-06
TnpA	1	2.74424e-06
similar to IS30 family transposase ISLpl1; ab initio prediction:Prodigal:2.6	1	2.74424e-06
IS30 family transposase ISLpl1	1	2.74424e-06
replication protein RepA	1	2.74424e-06
3'	1	2.74424e-06
metal-dependent hydrolase	1	2.74424e-06
ash family protein	1	2.74424e-06
HTH domain-containing protein	1	2.74424e-06
sulfite exporter TauE/SafE family protein	1	2.74424e-06
zinc ribbon domain-containing protein	1	2.74424e-06
ORF6C domain-containing protein	1	2.74424e-06
ciprofloxacin resistance protein CrpP	1	2.74424e-06
Bdr family repetitive protein	1	2.74424e-06
PhlD	1	2.74424e-06
ERF family protein	1	2.74424e-06
oxidoreductase	1	2.74424e-06
hemagglutination protein	1	2.74424e-06
ShlB/FhaC/HecB family hemolysin secretion/activation protein	1	2.74424e-06
phage N-6-adenine-methyltransferase	1	2.74424e-06
RNA polymerase-associated protein RapA	1	2.74424e-06
Eaa protein	1	2.74424e-06
superfamily II DNA/RNA helicase	1	2.74424e-06
DUF4250 family protein	1	2.74424e-06
metalloregulator ArsR/SmtB family transcription factor	1	2.74424e-06
DUF3383 family protein	1	2.74424e-06
CHC2 zinc finger domain-containing protein	1	2.74424e-06
SMC family ATPase	1	2.74424e-06
TraV family lipoprotein	1	2.74424e-06
HK97 family phage prohead protease	1	2.74424e-06
phage scaffolding protein	1	2.74424e-06
plasmid mobilization relaxosome protein MobC	1	2.74424e-06
DUF853 domain-containing protein	1	2.74424e-06
YmfL family putative regulatory protein	1	2.74424e-06
DUF935 family protein	1	2.74424e-06
Cro/CI family transcriptional regulator	1	2.74424e-06
class A beta-lactamase	1	2.74424e-06
ATP-grasp domain-containing protein	1	2.74424e-06
heavy metal sensor histidine kinase	1	2.74424e-06
type II secretion system F family protein	1	2.74424e-06
DUF3021 family protein	1	2.74424e-06
Ig-like domain-containing protein	1	2.74424e-06
alcohol dehydrogenase	1	2.74424e-06
transcriptional activator RinB	1	2.74424e-06
peptidoglycan-binding protein	1	2.74424e-06
DUF3486 family protein	1	2.74424e-06
transposase domain-containing protein	1	2.74424e-06
DUF2730 family protein	1	2.74424e-06
Mu P family protein	1	2.74424e-06
DUF3307 domain-containing protein	1	2.74424e-06
nickase	1	2.74424e-06
Gp15 family bacteriophage protein	1	2.74424e-06
XkdX family protein	1	2.74424e-06
DnaB-like helicase N-terminal domain-containing protein	1	2.74424e-06
type II secretion system protein GspD	1	2.74424e-06
single-stranded DNA-binding protein SSB1	1	2.74424e-06
GDP-mannose 4	1	2.74424e-06
ArdC-like ssDNA-binding domain-containing protein	1	2.74424e-06
peptidoglycan DD-metalloendopeptidase family protein	1	2.74424e-06
P22 phage major capsid protein family protein	1	2.74424e-06
ImmA/IrrE family metallo-endopeptidase	1	2.74424e-06
packaged DNA stabilization protein gp10	1	2.74424e-06
Rad52/Rad22 family DNA repair protein	1	2.74424e-06
phage tail sheath protein	1	2.74424e-06
phage tail sheath family protein	1	2.74424e-06
inverse autotransporter beta domain-containing protein	1	2.74424e-06
DUF721 domain-containing protein	1	2.74424e-06
mobilization protein	1	2.74424e-06
type-F conjugative transfer system protein TraW	1	2.74424e-06
relaxase MobL	1	2.74424e-06
aminoglycoside 6-adenylyltransferase	1	2.74424e-06
Eaf protein	1	2.74424e-06
protelomerase family protein	1	2.74424e-06
DUF1364 domain-containing protein	1	2.74424e-06
terminase endonuclease subunit	1	2.74424e-06
Clp protease ClpP	1	2.74424e-06
rRNA adenine N-6-methyltransferase family protein	1	2.74424e-06
LexA family transcriptional regulator	1	2.74424e-06
GNAT family protein	1	2.74424e-06
DUF2922 domain-containing protein	1	2.74424e-06
transcriptional repressor PifC	1	2.74424e-06
antA/AntB antirepressor family protein	1	2.74424e-06
RusA family crossover junction endodeoxyribonuclease	1	2.74424e-06
polyketide synthase	1	2.74424e-06
DUF4355 domain-containing protein	1	2.74424e-06
lysis protein	1	2.74424e-06
DUF4314 domain-containing protein	1	2.74424e-06
tail fiber protein	1	2.74424e-06
broad-spectrum class A beta-lactamase ROB-11	1	2.74424e-06
Ku protein	1	2.74424e-06
DUF6246 family protein	1	2.74424e-06
immunoglobulin domain-containing protein	1	2.74424e-06
excisionase	1	2.74424e-06
calcium-transporting ATPase	1	2.74424e-06
GGDEF domain-containing protein	1	2.74424e-06
two-component system regulatory protein YycI	1	2.74424e-06
DUF669 domain-containing protein	1	2.74424e-06
cytochrome bc complex cytochrome b subunit	1	2.74424e-06
TraC-F-type conjugal transfer protein	1	2.74424e-06
DUF771 domain-containing protein	1	2.74424e-06
JAB domain-containing protein	1	2.74424e-06
extended-spectrum class A beta-lactamase ROB-2	1	2.74424e-06
FlmC family protein	1	2.74424e-06
